# Supplementary material for: Single-cell transcriptomic analysis of eutopic endometrium and ectopic lesions of adenomyosis
Source: Cell Biosci. 2021 Mar 8;11:51. doi: 10.1186/s13578-021-00562-z (PMC7938473; doi:10.1186/s13578-021-00562-z)
Supplement: Supplementary file 2 — Additional file 2: Table S1. Doublet score and predicted doublets. [file 13578_2021_562_MOESM2_ESM.xlsx]

## Sheet: sampleid-clusters-doublet_score
Table S1. Doublet score and predicted doublets
barcode	sampleid	clusters	doublet_score	predicted_doublets
AM_CTRL_AAACCCAAGATCCGAG	AM_CTRL	9	0.0646388	FALSE
AM_CTRL_AAACCCAAGCCAGTAG	AM_CTRL	14	0.0133333	FALSE
AM_CTRL_AAACCCAAGCCATTGT	AM_CTRL	16	0.136	FALSE
AM_CTRL_AAACCCAAGCGGATCA	AM_CTRL	9	0.0903522	FALSE
AM_CTRL_AAACCCAAGGGCAAGG	AM_CTRL	2	0.0731707	FALSE
AM_CTRL_AAACCCAAGGTTATAG	AM_CTRL	11	0.10299	FALSE
AM_CTRL_AAACCCAAGTAACCGG	AM_CTRL	8	0.112676	FALSE
AM_CTRL_AAACCCAAGTGGATTA	AM_CTRL	13	0.0249355	FALSE
AM_CTRL_AAACCCACACCGTCGA	AM_CTRL	2	0.0795455	FALSE
AM_CTRL_AAACCCACATAATCGC	AM_CTRL	8	0.0315399	FALSE
AM_CTRL_AAACGAAAGCATAGGC	AM_CTRL	5	0.0795455	FALSE
AM_CTRL_AAACGAAAGGCACCAA	AM_CTRL	9	0.098546	FALSE
AM_CTRL_AAACGAAAGTCTTGGT	AM_CTRL	9	0.136	FALSE
AM_CTRL_AAACGAACACAAATAG	AM_CTRL	3	0.18593	FALSE
AM_CTRL_AAACGAACACAACGAG	AM_CTRL	8	0.129594	FALSE
AM_CTRL_AAACGAACAGCACAGA	AM_CTRL	9	0.0329877	FALSE
AM_CTRL_AAACGAAGTCACATTG	AM_CTRL	9	0.0646388	FALSE
AM_CTRL_AAACGAAGTCCATCTC	AM_CTRL	3	0.0548425	FALSE
AM_CTRL_AAACGAATCAAGTCGT	AM_CTRL	9	0.129594	FALSE
AM_CTRL_AAACGAATCTCTTGCG	AM_CTRL	13	0.0392749	FALSE
AM_CTRL_AAACGCTAGAGTCACG	AM_CTRL	14	0.0344828	FALSE
AM_CTRL_AAACGCTAGCCTGGAA	AM_CTRL	13	0.0484581	FALSE
AM_CTRL_AAACGCTAGTTCCGTA	AM_CTRL	8	0.0274579	FALSE
AM_CTRL_AAACGCTCATCCGATA	AM_CTRL	2	0.491525	FALSE
AM_CTRL_AAACGCTGTCGGTAAG	AM_CTRL	8	0.0142536	FALSE
AM_CTRL_AAACGCTGTGACGTCC	AM_CTRL	9	0.0571429	FALSE
AM_CTRL_AAACGCTTCCGTTGAA	AM_CTRL	9	0.0203087	FALSE
AM_CTRL_AAACGCTTCGAGTGGA	AM_CTRL	13	0.19685	FALSE
AM_CTRL_AAACGCTTCTGTGCGG	AM_CTRL	9	0.0646388	FALSE
AM_CTRL_AAAGAACAGGTAAGGA	AM_CTRL	9	0.0526316	FALSE
AM_CTRL_AAAGAACAGTTCCGGC	AM_CTRL	6	0.098546	FALSE
AM_CTRL_AAAGAACGTATCACGT	AM_CTRL	6	0.0731707	FALSE
AM_CTRL_AAAGAACGTCCGCAGT	AM_CTRL	9	0.0903522	FALSE
AM_CTRL_AAAGAACGTGCACATT	AM_CTRL	9	0.0795455	FALSE
AM_CTRL_AAAGGATAGATTGACA	AM_CTRL	8	0.026178	FALSE
AM_CTRL_AAAGGATAGTAGCCAG	AM_CTRL	9	0.0484581	FALSE
AM_CTRL_AAAGGATAGTGTTGAA	AM_CTRL	8	0.0571429	FALSE
AM_CTRL_AAAGGATAGTTAGAAC	AM_CTRL	11	0.0595383	FALSE
AM_CTRL_AAAGGATAGTTTCAGC	AM_CTRL	8	0.117967	FALSE
AM_CTRL_AAAGGATCAAGACCTT	AM_CTRL	9	0.0464865	FALSE
AM_CTRL_AAAGGATCACGAAAGC	AM_CTRL	5	0.123596	FALSE
AM_CTRL_AAAGGATCAGCGCGTT	AM_CTRL	8	0.0249355	FALSE
AM_CTRL_AAAGGATCATTGAGCT	AM_CTRL	3	0.0376238	FALSE
AM_CTRL_AAAGGATGTGACTGAG	AM_CTRL	8	0.0595383	FALSE
AM_CTRL_AAAGGATGTGATTGGG	AM_CTRL	11	0.290323	FALSE
AM_CTRL_AAAGGATGTGCCTAAT	AM_CTRL	14	0.0464865	FALSE
AM_CTRL_AAAGGATGTGCCTTCT	AM_CTRL	6	0.150215	FALSE
AM_CTRL_AAAGGATTCCTCACCA	AM_CTRL	11	0.0464865	FALSE
AM_CTRL_AAAGGGCAGGTAGGCT	AM_CTRL	14	0.00905923	FALSE
AM_CTRL_AAAGGGCAGTCCTGCG	AM_CTRL	5	0.290323	FALSE
AM_CTRL_AAAGGGCCAATAACCC	AM_CTRL	11	0.098546	FALSE
AM_CTRL_AAAGGGCGTCAAAGTA	AM_CTRL	11	0.0701987	FALSE
AM_CTRL_AAAGGGCGTCTCACGG	AM_CTRL	2	0.0595383	FALSE
AM_CTRL_AAAGGGCGTGTTGATC	AM_CTRL	9	0.208791	FALSE
AM_CTRL_AAAGGGCTCCCGTGTT	AM_CTRL	8	0.0731707	FALSE
AM_CTRL_AAAGGGCTCCTTCTAA	AM_CTRL	7	0.10299	FALSE
AM_CTRL_AAAGGGCTCGGAGTAG	AM_CTRL	8	0.0731707	FALSE
AM_CTRL_AAAGGGCTCGGTGAAG	AM_CTRL	6	0.0795455	FALSE
AM_CTRL_AAAGGGCTCTTAATCC	AM_CTRL	8	0.236364	FALSE
AM_CTRL_AAAGGTAAGCCTGAAG	AM_CTRL	13	0.026178	FALSE
AM_CTRL_AAAGGTAAGCTGTTCA	AM_CTRL	6	0.044586	FALSE
AM_CTRL_AAAGGTAAGGTGCTGA	AM_CTRL	9	0.0409836	FALSE
AM_CTRL_AAAGGTAAGGTTGACG	AM_CTRL	11	0.0701987	FALSE
AM_CTRL_AAAGGTAAGTGATAGT	AM_CTRL	9	0.0505051	FALSE
AM_CTRL_AAAGGTAAGTTTCTTC	AM_CTRL	9	0.0620347	FALSE
AM_CTRL_AAAGGTACAAATGATG	AM_CTRL	11	0.0344828	FALSE
AM_CTRL_AAAGGTACAGTGCCTG	AM_CTRL	1	0.312977	FALSE
AM_CTRL_AAAGGTAGTAACGGTG	AM_CTRL	11	0.208791	FALSE
AM_CTRL_AAAGGTAGTATTGAGA	AM_CTRL	3	0.0464865	FALSE
AM_CTRL_AAAGGTAGTTGGGAAC	AM_CTRL	9	0.0762829	FALSE
AM_CTRL_AAAGGTATCACGGAGA	AM_CTRL	11	0.107692	FALSE
AM_CTRL_AAAGGTATCTAAGAAG	AM_CTRL	9	0.0464865	FALSE
AM_CTRL_AAAGGTATCTTAGGAC	AM_CTRL	6	0.0646388	FALSE
AM_CTRL_AAAGTCCAGACTAAGT	AM_CTRL	14	0.117967	FALSE
AM_CTRL_AAAGTCCAGCGGGTTA	AM_CTRL	3	0.0943396	FALSE
AM_CTRL_AAAGTCCCATCGATAC	AM_CTRL	9	0.0701987	FALSE
AM_CTRL_AAAGTCCGTAACGGTG	AM_CTRL	8	0.0943396	FALSE
AM_CTRL_AAAGTCCGTATTGAGA	AM_CTRL	11	0.402844	FALSE
AM_CTRL_AAAGTCCTCCGCGGAT	AM_CTRL	9	0.0360273	FALSE
AM_CTRL_AAAGTCCTCGAGAGCA	AM_CTRL	8	0.0376238	FALSE
AM_CTRL_AAAGTCCTCGATCCCT	AM_CTRL	5	0.0701987	FALSE
AM_CTRL_AAAGTCCTCGCTGCGA	AM_CTRL	11	0.312977	FALSE
AM_CTRL_AAAGTGACAAGGAGTC	AM_CTRL	2	0.0464865	FALSE
AM_CTRL_AAAGTGACACACCGAC	AM_CTRL	6	0.0203087	FALSE
AM_CTRL_AAAGTGACACTAAACC	AM_CTRL	9	0.0376238	FALSE
AM_CTRL_AAAGTGACAGCGTGAA	AM_CTRL	3	0.0409836	FALSE
AM_CTRL_AAAGTGACATAGTCGT	AM_CTRL	6	0.0673575	FALSE
AM_CTRL_AAAGTGAGTGAATATG	AM_CTRL	9	0.0673575	FALSE
AM_CTRL_AAAGTGAGTGTCTTCC	AM_CTRL	3	0.129594	FALSE
AM_CTRL_AAAGTGAGTTGTGGCC	AM_CTRL	9	0.290323	FALSE
AM_CTRL_AAATGGAAGGCCCACT	AM_CTRL	9	0.19685	FALSE
AM_CTRL_AAATGGAAGTTCGCAT	AM_CTRL	3	0.0595383	FALSE
AM_CTRL_AAATGGACAAGCAATA	AM_CTRL	16	0.443299	FALSE
AM_CTRL_AAATGGACAAGTGACG	AM_CTRL	3	0.0673575	FALSE
AM_CTRL_AAATGGACACAGTGTT	AM_CTRL	3	0.0409836	FALSE
AM_CTRL_AAATGGACACTTTATC	AM_CTRL	9	0.0795455	FALSE
AM_CTRL_AAATGGACAGGATTCT	AM_CTRL	2	0.0526316	FALSE
AM_CTRL_AAATGGACATCGCTGG	AM_CTRL	9	0.129594	FALSE
AM_CTRL_AAATGGAGTAACCCGC	AM_CTRL	13	0.0646388	FALSE
AM_CTRL_AAATGGAGTAACGATA	AM_CTRL	5	0.0464865	FALSE
AM_CTRL_AAATGGAGTGCGGATA	AM_CTRL	13	0.0203087	FALSE
AM_CTRL_AAATGGAGTTCTCGCT	AM_CTRL	2	0.0484581	FALSE
AM_CTRL_AAATGGATCAGGTGTT	AM_CTRL	3	0.0865672	FALSE
AM_CTRL_AAATGGATCGTAATGC	AM_CTRL	5	0.030137	FALSE
AM_CTRL_AAATGGATCTCCGATC	AM_CTRL	11	0.112676	FALSE
AM_CTRL_AAATGGATCTTGCAAG	AM_CTRL	9	0.0701987	FALSE
AM_CTRL_AACAAAGAGAGGTTTA	AM_CTRL	9	0.0376238	FALSE
AM_CTRL_AACAAAGCACGGTGAA	AM_CTRL	2	0.142857	FALSE
AM_CTRL_AACAAAGCATAACGGG	AM_CTRL	5	0.0526316	FALSE
AM_CTRL_AACAAAGCATTGTAGC	AM_CTRL	13	0.0249355	FALSE
AM_CTRL_AACAAAGGTAATCAGA	AM_CTRL	9	0.0795455	FALSE
AM_CTRL_AACAAAGGTCTCAGGC	AM_CTRL	9	0.0701987	FALSE
AM_CTRL_AACAAAGGTGGTCTGC	AM_CTRL	8	0.0731707	FALSE
AM_CTRL_AACAAAGTCGTCGGGT	AM_CTRL	2	0.0943396	FALSE
AM_CTRL_AACAAAGTCTGTCAGA	AM_CTRL	13	0.0315399	FALSE
AM_CTRL_AACAACCAGACAACAT	AM_CTRL	9	0.117967	FALSE
AM_CTRL_AACAACCAGCTCAGAG	AM_CTRL	6	0.19685	FALSE
AM_CTRL_AACAACCCAATCACGT	AM_CTRL	9	0.129594	FALSE
AM_CTRL_AACAACCTCTAGTGTG	AM_CTRL	3	0.0505051	FALSE
AM_CTRL_AACAAGAAGACTTCCA	AM_CTRL	6	0.0484581	FALSE
AM_CTRL_AACAAGAAGCTCGACC	AM_CTRL	9	0.0795455	FALSE
AM_CTRL_AACAAGAAGGATGTTA	AM_CTRL	9	0.0409836	FALSE
AM_CTRL_AACAAGAAGGGCAGTT	AM_CTRL	5	0.0409836	FALSE
AM_CTRL_AACAAGAAGTAGCTCT	AM_CTRL	5	0.0548425	FALSE
AM_CTRL_AACAAGAAGTGTCATC	AM_CTRL	5	0.044586	FALSE
AM_CTRL_AACAAGACAAGATGTA	AM_CTRL	3	0.0829694	FALSE
AM_CTRL_AACAAGACATGTGGTT	AM_CTRL	8	0.098546	FALSE
AM_CTRL_AACAAGAGTCCGAAGA	AM_CTRL	9	0.0731707	FALSE
AM_CTRL_AACAAGAGTCTTGCTC	AM_CTRL	8	0.0620347	FALSE
AM_CTRL_AACAAGAGTTTGTTGG	AM_CTRL	5	0.107692	FALSE
AM_CTRL_AACAAGATCATTGCGA	AM_CTRL	2	0.142857	FALSE
AM_CTRL_AACAAGATCCTTTAGT	AM_CTRL	9	0.112676	FALSE
AM_CTRL_AACAAGATCGGCTTGG	AM_CTRL	5	0.0392749	FALSE
AM_CTRL_AACAAGATCTAGCCAA	AM_CTRL	5	0.0673575	FALSE
AM_CTRL_AACAAGATCTTAATCC	AM_CTRL	14	0.0115607	FALSE
AM_CTRL_AACACACAGATACAGT	AM_CTRL	6	0.0249355	FALSE
AM_CTRL_AACACACAGATGTTGA	AM_CTRL	5	0.112676	FALSE
AM_CTRL_AACACACAGCTCGTGC	AM_CTRL	3	0.0595383	FALSE
AM_CTRL_AACACACAGGGAGATA	AM_CTRL	15	0.0903522	FALSE
AM_CTRL_AACACACCATGGCGCT	AM_CTRL	9	0.0943396	FALSE
AM_CTRL_AACACACGTCTACAAC	AM_CTRL	5	0.0214168	FALSE
AM_CTRL_AACACACGTGACATCT	AM_CTRL	9	0.312977	FALSE
AM_CTRL_AACACACTCATTGTTC	AM_CTRL	5	0.0409836	FALSE
AM_CTRL_AACAGGGAGAGTTGTA	AM_CTRL	3	0.0548425	FALSE
AM_CTRL_AACAGGGAGCTACAAA	AM_CTRL	3	0.0646388	FALSE
AM_CTRL_AACAGGGAGGGAGGAC	AM_CTRL	6	0.0376238	FALSE
AM_CTRL_AACAGGGCAAGTTCCA	AM_CTRL	5	0.0192308	FALSE
AM_CTRL_AACAGGGCACGCGTGT	AM_CTRL	6	0.0392749	FALSE
AM_CTRL_AACAGGGGTATAATGG	AM_CTRL	2	0.0701987	FALSE
AM_CTRL_AACAGGGTCCTATTGT	AM_CTRL	8	0.236364	FALSE
AM_CTRL_AACAGGGTCGACTCCT	AM_CTRL	11	0.0315399	FALSE
AM_CTRL_AACCAACAGAAGCGCT	AM_CTRL	8	0.0526316	FALSE
AM_CTRL_AACCAACAGATGTTGA	AM_CTRL	14	0.0762829	FALSE
AM_CTRL_AACCAACAGCCACAAG	AM_CTRL	11	0.0464865	FALSE
AM_CTRL_AACCAACCACGTAGAG	AM_CTRL	6	0.044586	FALSE
AM_CTRL_AACCAACGTAACTTCG	AM_CTRL	15	0.0762829	FALSE
AM_CTRL_AACCACAAGATTGACA	AM_CTRL	9	0.18593	FALSE
AM_CTRL_AACCACACAACCCTCT	AM_CTRL	9	0.136	FALSE
AM_CTRL_AACCACACACACACTA	AM_CTRL	11	0.0701987	FALSE
AM_CTRL_AACCACAGTAGGAAAG	AM_CTRL	11	0.0829694	FALSE
AM_CTRL_AACCACAGTCAGCGTC	AM_CTRL	3	0.0505051	FALSE
AM_CTRL_AACCACAGTCAGTCTA	AM_CTRL	8	0.044586	FALSE
AM_CTRL_AACCACATCTGGACCG	AM_CTRL	8	0.0225564	FALSE
AM_CTRL_AACCATGAGAGTGTTA	AM_CTRL	9	0.0505051	FALSE
AM_CTRL_AACCATGAGGCATGGT	AM_CTRL	5	0.0620347	FALSE
AM_CTRL_AACCATGAGGGCAGTT	AM_CTRL	3	0.0571429	FALSE
AM_CTRL_AACCATGAGTTACGAA	AM_CTRL	14	0.0181818	FALSE
AM_CTRL_AACCATGGTATCTCTT	AM_CTRL	8	0.0829694	FALSE
AM_CTRL_AACCATGGTCGGTGTC	AM_CTRL	11	0.0795455	FALSE
AM_CTRL_AACCATGGTGTATCCA	AM_CTRL	11	0.0943396	FALSE
AM_CTRL_AACCATGTCATTATCC	AM_CTRL	3	0.0795455	FALSE
AM_CTRL_AACCATGTCGGTTCAA	AM_CTRL	11	0.150215	FALSE
AM_CTRL_AACCATGTCTAGAGCT	AM_CTRL	5	0.0595383	FALSE
AM_CTRL_AACCATGTCTCCTGAC	AM_CTRL	8	0.0427529	FALSE
AM_CTRL_AACCATGTCTGAGGCC	AM_CTRL	14	0.18593	FALSE
AM_CTRL_AACCCAAAGCGCTGAA	AM_CTRL	6	0.290323	FALSE
AM_CTRL_AACCCAAAGGCTCTAT	AM_CTRL	6	0.117967	FALSE
AM_CTRL_AACCCAAAGGGCAACT	AM_CTRL	5	0.0903522	FALSE
AM_CTRL_AACCCAAAGTGGTTGG	AM_CTRL	6	0.0903522	FALSE
AM_CTRL_AACCCAACAATGCAAA	AM_CTRL	8	0.18593	FALSE
AM_CTRL_AACCCAACAATGGCAG	AM_CTRL	2	0.0731707	FALSE
AM_CTRL_AACCCAAGTAGTACGG	AM_CTRL	11	0.0571429	FALSE
AM_CTRL_AACCCAAGTCTGTAGT	AM_CTRL	9	0.0203087	FALSE
AM_CTRL_AACCCAAGTTGCATGT	AM_CTRL	11	0.0829694	FALSE
AM_CTRL_AACCCAATCAACGCTA	AM_CTRL	5	0.0731707	FALSE
AM_CTRL_AACCCAATCAAGGAGC	AM_CTRL	6	0.10299	FALSE
AM_CTRL_AACCCAATCACCTACC	AM_CTRL	11	0.0571429	FALSE
AM_CTRL_AACCCAATCATTCGTT	AM_CTRL	3	0.0620347	FALSE
AM_CTRL_AACCCAATCGACGAGA	AM_CTRL	6	0.0762829	FALSE
AM_CTRL_AACCTGAAGACCAAAT	AM_CTRL	9	0.044586	FALSE
AM_CTRL_AACCTGAAGTTGGACG	AM_CTRL	8	0.10299	FALSE
AM_CTRL_AACCTGACAGTCCCGA	AM_CTRL	3	0.0360273	FALSE
AM_CTRL_AACCTGAGTAGACGGT	AM_CTRL	6	0.0249355	FALSE
AM_CTRL_AACCTGAGTAGACTGG	AM_CTRL	11	0.112676	FALSE
AM_CTRL_AACCTGAGTTACCTTT	AM_CTRL	9	0.0943396	FALSE
AM_CTRL_AACCTGATCCAAAGGG	AM_CTRL	9	0.18593	FALSE
AM_CTRL_AACCTGATCGGCCCAA	AM_CTRL	6	0.0360273	FALSE
AM_CTRL_AACCTTTAGATACGAT	AM_CTRL	7	0.252396	FALSE
AM_CTRL_AACCTTTAGATTGCGG	AM_CTRL	11	0.0484581	FALSE
AM_CTRL_AACCTTTAGCGCGTTC	AM_CTRL	8	0.0829694	FALSE
AM_CTRL_AACCTTTAGCTCACTA	AM_CTRL	8	0.290323	FALSE
AM_CTRL_AACCTTTAGTCGCCCA	AM_CTRL	14	0.221902	FALSE
AM_CTRL_AACCTTTCAAAGACTA	AM_CTRL	8	0.030137	FALSE
AM_CTRL_AACCTTTCAAGGTCGA	AM_CTRL	3	0.0865672	FALSE
AM_CTRL_AACCTTTCATGGACAG	AM_CTRL	11	0.0427529	FALSE
AM_CTRL_AACCTTTGTACAGAGC	AM_CTRL	2	0.117967	FALSE
AM_CTRL_AACCTTTGTCCCAAAT	AM_CTRL	6	0.030137	FALSE
AM_CTRL_AACCTTTTCGACACCG	AM_CTRL	14	0.0192308	FALSE
AM_CTRL_AACGAAAAGACAACTA	AM_CTRL	3	0.0595383	FALSE
AM_CTRL_AACGAAAAGCGTGCTC	AM_CTRL	3	0.0673575	FALSE
AM_CTRL_AACGAAAAGTGGTGAC	AM_CTRL	6	0.0571429	FALSE
AM_CTRL_AACGAAAAGTGTAGTA	AM_CTRL	6	0.0795455	FALSE
AM_CTRL_AACGAAACACCTCTAC	AM_CTRL	3	0.0484581	FALSE
AM_CTRL_AACGAAAGTATCTTCT	AM_CTRL	8	0.27027	FALSE
AM_CTRL_AACGAAAGTCATTCCC	AM_CTRL	9	0.0646388	FALSE
AM_CTRL_AACGAAATCATCTACT	AM_CTRL	5	0.044586	FALSE
AM_CTRL_AACGAAATCCTAACAG	AM_CTRL	5	0.0701987	FALSE
AM_CTRL_AACGGGAAGATGGTAT	AM_CTRL	6	0.0548425	FALSE
AM_CTRL_AACGGGAAGCTCGACC	AM_CTRL	9	0.290323	FALSE
AM_CTRL_AACGGGAGTCCAATCA	AM_CTRL	8	0.028777	FALSE
AM_CTRL_AACGGGAGTTGCAACT	AM_CTRL	9	0.044586	FALSE
AM_CTRL_AACGGGATCACGGGCT	AM_CTRL	3	0.0571429	FALSE
AM_CTRL_AACGGGATCATGTCAG	AM_CTRL	9	0.0409836	FALSE
AM_CTRL_AACGGGATCGCTTAAG	AM_CTRL	3	0.0762829	FALSE
AM_CTRL_AACGTCAAGGACGCAT	AM_CTRL	9	0.0673575	FALSE
AM_CTRL_AACGTCAAGGCTGGAT	AM_CTRL	6	0.0865672	FALSE
AM_CTRL_AACGTCAAGTCCCGGT	AM_CTRL	13	0.0943396	FALSE
AM_CTRL_AACGTCAAGTGATAAC	AM_CTRL	9	0.0329877	FALSE
AM_CTRL_AACGTCAGTGGACAGT	AM_CTRL	5	0.0731707	FALSE
AM_CTRL_AACGTCAGTGTTCATG	AM_CTRL	9	0.0427529	FALSE
AM_CTRL_AACGTCATCCTAAGTG	AM_CTRL	9	0.117967	FALSE
AM_CTRL_AACGTCATCGATCCCT	AM_CTRL	6	0.0903522	FALSE
AM_CTRL_AACGTCATCTGTCAGA	AM_CTRL	11	0.0505051	FALSE
AM_CTRL_AACTTCTAGCTGACCC	AM_CTRL	9	0.0646388	FALSE
AM_CTRL_AACTTCTCAAGTCGTT	AM_CTRL	14	0.0505051	FALSE
AM_CTRL_AACTTCTCACGCCACA	AM_CTRL	8	0.142857	FALSE
AM_CTRL_AACTTCTGTCCTCCAT	AM_CTRL	8	0.0865672	FALSE
AM_CTRL_AACTTCTGTCTGATAC	AM_CTRL	11	0.0646388	FALSE
AM_CTRL_AACTTCTGTTGTCATG	AM_CTRL	5	0.0673575	FALSE
AM_CTRL_AAGAACAAGATGGCAC	AM_CTRL	5	0.112676	FALSE
AM_CTRL_AAGAACAAGGCCCACT	AM_CTRL	8	0.0620347	FALSE
AM_CTRL_AAGAACAAGTGAGTTA	AM_CTRL	5	0.0329877	FALSE
AM_CTRL_AAGAACACAAACTCTG	AM_CTRL	5	0.0484581	FALSE
AM_CTRL_AAGAACACATATACCG	AM_CTRL	9	0.166667	FALSE
AM_CTRL_AAGAACACATCGTGCG	AM_CTRL	9	0.0731707	FALSE
AM_CTRL_AAGAACAGTACGTGTT	AM_CTRL	6	0.0360273	FALSE
AM_CTRL_AAGAACAGTTCCACAA	AM_CTRL	6	0.129594	FALSE
AM_CTRL_AAGAACATCACAGAGG	AM_CTRL	9	0.0505051	FALSE
AM_CTRL_AAGAACATCCACACAA	AM_CTRL	9	0.136	FALSE
AM_CTRL_AAGACAAAGCTTAAGA	AM_CTRL	11	0.18593	FALSE
AM_CTRL_AAGACAAAGTCGGCCT	AM_CTRL	9	0.0484581	FALSE
AM_CTRL_AAGACAACACTTGACA	AM_CTRL	9	0.0795455	FALSE
AM_CTRL_AAGACAAGTCACGTGC	AM_CTRL	9	0.123596	FALSE
AM_CTRL_AAGACAAGTGACGCCT	AM_CTRL	3	0.117967	FALSE
AM_CTRL_AAGACAATCCGCAAAT	AM_CTRL	8	0.0171607	FALSE
AM_CTRL_AAGACAATCCTATTTG	AM_CTRL	15	0.0548425	FALSE
AM_CTRL_AAGACAATCGACGACC	AM_CTRL	11	0.136	FALSE
AM_CTRL_AAGACTCAGGGCTGAT	AM_CTRL	8	0.19685	FALSE
AM_CTRL_AAGACTCAGGTGTGAC	AM_CTRL	8	0.0620347	FALSE
AM_CTRL_AAGACTCAGTTACGAA	AM_CTRL	11	0.129594	FALSE
AM_CTRL_AAGACTCCAAACACGG	AM_CTRL	3	0.0484581	FALSE
AM_CTRL_AAGACTCCAAGCGATG	AM_CTRL	11	0.0505051	FALSE
AM_CTRL_AAGACTCGTCATTGCA	AM_CTRL	11	0.123596	FALSE
AM_CTRL_AAGACTCGTCTCTCAC	AM_CTRL	9	0.142857	FALSE
AM_CTRL_AAGACTCGTGCATACT	AM_CTRL	3	0.0701987	FALSE
AM_CTRL_AAGACTCGTGGGTCAA	AM_CTRL	9	0.044586	FALSE
AM_CTRL_AAGACTCGTGTTTACG	AM_CTRL	9	0.175904	FALSE
AM_CTRL_AAGACTCGTTAATCGC	AM_CTRL	8	0.123596	FALSE
AM_CTRL_AAGACTCTCCACAGCG	AM_CTRL	3	0.0392749	FALSE
AM_CTRL_AAGACTCTCGCAACAT	AM_CTRL	9	0.0620347	FALSE
AM_CTRL_AAGACTCTCGCAGATT	AM_CTRL	5	0.0620347	FALSE
AM_CTRL_AAGACTCTCTTCGATT	AM_CTRL	3	0.0646388	FALSE
AM_CTRL_AAGATAGAGACAACTA	AM_CTRL	9	0.0795455	FALSE
AM_CTRL_AAGATAGAGACTCGAG	AM_CTRL	9	0.0762829	FALSE
AM_CTRL_AAGATAGCACTAAACC	AM_CTRL	11	0.112676	FALSE
AM_CTRL_AAGATAGCACTAACGT	AM_CTRL	9	0.0427529	FALSE
AM_CTRL_AAGATAGCAGAGGTAC	AM_CTRL	6	0.0762829	FALSE
AM_CTRL_AAGATAGCATCCTCAC	AM_CTRL	6	0.0646388	FALSE
AM_CTRL_AAGATAGGTAACGTTC	AM_CTRL	5	0.123596	FALSE
AM_CTRL_AAGATAGGTCACTTAG	AM_CTRL	8	0.0427529	FALSE
AM_CTRL_AAGATAGTCATTTACC	AM_CTRL	3	0.338776	FALSE
AM_CTRL_AAGATAGTCTGCTTAT	AM_CTRL	9	0.0392749	FALSE
AM_CTRL_AAGCATCAGACAGTCG	AM_CTRL	11	0.0943396	FALSE
AM_CTRL_AAGCATCCAAACCGGA	AM_CTRL	6	0.142857	FALSE
AM_CTRL_AAGCATCCAAGACTGG	AM_CTRL	5	0.0646388	FALSE
AM_CTRL_AAGCATCCAAGTGGTG	AM_CTRL	4	0.290323	FALSE
AM_CTRL_AAGCATCCACAAATGA	AM_CTRL	6	0.0595383	FALSE
AM_CTRL_AAGCATCCAGAAACCG	AM_CTRL	6	0.0464865	FALSE
AM_CTRL_AAGCATCCATTGTCGA	AM_CTRL	13	0.0249355	FALSE
AM_CTRL_AAGCATCGTAACGGTG	AM_CTRL	3	0.0548425	FALSE
AM_CTRL_AAGCATCTCGCGGTAC	AM_CTRL	6	0.0505051	FALSE
AM_CTRL_AAGCATCTCGGTCACG	AM_CTRL	8	0.0829694	FALSE
AM_CTRL_AAGCATCTCGTGCAGC	AM_CTRL	6	0.0133333	FALSE
AM_CTRL_AAGCATCTCTGTAACG	AM_CTRL	3	0.0646388	FALSE
AM_CTRL_AAGCCATAGCCTATTG	AM_CTRL	9	0.0409836	FALSE
AM_CTRL_AAGCCATAGTAGTCCT	AM_CTRL	9	0.0701987	FALSE
AM_CTRL_AAGCCATCAAACTGCT	AM_CTRL	11	0.0214168	FALSE
AM_CTRL_AAGCCATCACAAAGCG	AM_CTRL	3	0.112676	FALSE
AM_CTRL_AAGCCATCACTCCACT	AM_CTRL	5	0.0865672	FALSE
AM_CTRL_AAGCCATGTTGACTAC	AM_CTRL	11	0.10299	FALSE
AM_CTRL_AAGCCATTCCTGTAGA	AM_CTRL	9	0.0548425	FALSE
AM_CTRL_AAGCGAGAGCGATGAC	AM_CTRL	3	0.0673575	FALSE
AM_CTRL_AAGCGAGAGTTGTCAC	AM_CTRL	11	0.0360273	FALSE
AM_CTRL_AAGCGAGCAAATGGAT	AM_CTRL	5	0.0249355	FALSE
AM_CTRL_AAGCGAGCAGACCTAT	AM_CTRL	13	0.0214168	FALSE
AM_CTRL_AAGCGAGCATATTCGG	AM_CTRL	8	0.0943396	FALSE
AM_CTRL_AAGCGAGTCAAAGAAC	AM_CTRL	3	0.129594	FALSE
AM_CTRL_AAGCGAGTCCACTGGG	AM_CTRL	6	0.0595383	FALSE
AM_CTRL_AAGCGTTAGGTCGAGT	AM_CTRL	9	0.0595383	FALSE
AM_CTRL_AAGCGTTCAAGCTACT	AM_CTRL	5	0.0376238	FALSE
AM_CTRL_AAGCGTTCATGATGCT	AM_CTRL	6	0.0795455	FALSE
AM_CTRL_AAGCGTTTCACCTGTC	AM_CTRL	9	0.0484581	FALSE
AM_CTRL_AAGCGTTTCATTCGGA	AM_CTRL	8	0.166667	FALSE
AM_CTRL_AAGGAATAGCCGAACA	AM_CTRL	14	0.166667	FALSE
AM_CTRL_AAGGAATCAGAACTTC	AM_CTRL	11	0.0548425	FALSE
AM_CTRL_AAGGAATCAGTGGCTC	AM_CTRL	5	0.0225564	FALSE
AM_CTRL_AAGGAATGTTCTGAGT	AM_CTRL	3	0.098546	FALSE
AM_CTRL_AAGGAATTCGCAGTTA	AM_CTRL	6	0.044586	FALSE
AM_CTRL_AAGGAATTCTCATTAC	AM_CTRL	11	0.0762829	FALSE
AM_CTRL_AAGGTAAAGTCCCAGC	AM_CTRL	5	0.0646388	FALSE
AM_CTRL_AAGGTAAAGTGCCAGA	AM_CTRL	3	0.0571429	FALSE
AM_CTRL_AAGGTAACACGTGAGA	AM_CTRL	7	0.112676	FALSE
AM_CTRL_AAGGTAACATTCTTCA	AM_CTRL	9	0.0249355	FALSE
AM_CTRL_AAGGTAAGTCTAGGTT	AM_CTRL	5	0.0484581	FALSE
AM_CTRL_AAGGTAAGTGCCTGAC	AM_CTRL	6	0.0762829	FALSE
AM_CTRL_AAGGTAAGTTGGTGTT	AM_CTRL	3	0.030137	FALSE
AM_CTRL_AAGGTAATCCGAACGC	AM_CTRL	8	0.123596	FALSE
AM_CTRL_AAGGTAATCTACCAGA	AM_CTRL	9	0.0903522	FALSE
AM_CTRL_AAGTACCAGGTGCTGA	AM_CTRL	8	0.158129	FALSE
AM_CTRL_AAGTACCAGTAAACTG	AM_CTRL	6	0.0646388	FALSE
AM_CTRL_AAGTACCCACACCTGG	AM_CTRL	2	0.0548425	FALSE
AM_CTRL_AAGTACCCACACCTTC	AM_CTRL	3	0.0392749	FALSE
AM_CTRL_AAGTACCCAGTAACAA	AM_CTRL	11	0.0673575	FALSE
AM_CTRL_AAGTACCCAGTTTGGT	AM_CTRL	9	0.0142536	FALSE
AM_CTRL_AAGTACCGTAGAGGAA	AM_CTRL	11	0.0571429	FALSE
AM_CTRL_AAGTACCGTCCATACA	AM_CTRL	11	0.0360273	FALSE
AM_CTRL_AAGTACCGTCCTGTTC	AM_CTRL	9	0.0943396	FALSE
AM_CTRL_AAGTACCGTCTGTTAG	AM_CTRL	5	0.0315399	FALSE
AM_CTRL_AAGTACCGTCTTGTCC	AM_CTRL	8	0.0484581	FALSE
AM_CTRL_AAGTACCGTTCGTACA	AM_CTRL	11	0.129594	FALSE
AM_CTRL_AAGTACCGTTGACTGT	AM_CTRL	9	0.0571429	FALSE
AM_CTRL_AAGTACCTCAGAGTGG	AM_CTRL	6	0.142857	FALSE
AM_CTRL_AAGTCGTAGGAAAGGT	AM_CTRL	3	0.0526316	FALSE
AM_CTRL_AAGTCGTAGTGAACAT	AM_CTRL	9	0.117967	FALSE
AM_CTRL_AAGTCGTCAACGGCCT	AM_CTRL	6	0.0344828	FALSE
AM_CTRL_AAGTCGTCAAGAAACT	AM_CTRL	8	0.0329877	FALSE
AM_CTRL_AAGTCGTCAGGCGATA	AM_CTRL	9	0.0943396	FALSE
AM_CTRL_AAGTCGTGTACCAGAG	AM_CTRL	5	0.19685	FALSE
AM_CTRL_AAGTCGTGTCCGGATC	AM_CTRL	8	0.0620347	FALSE
AM_CTRL_AAGTCGTGTCGAAACG	AM_CTRL	5	0.0701987	FALSE
AM_CTRL_AAGTCGTGTCTAGTGT	AM_CTRL	9	0.0548425	FALSE
AM_CTRL_AAGTGAAAGAAACTAC	AM_CTRL	11	0.0571429	FALSE
AM_CTRL_AAGTGAAAGAGTGAAG	AM_CTRL	2	0.0829694	FALSE
AM_CTRL_AAGTGAAAGATGCCGA	AM_CTRL	13	0.044586	FALSE
AM_CTRL_AAGTGAAAGATTCGCT	AM_CTRL	3	0.0409836	FALSE
AM_CTRL_AAGTGAAAGCATTGTC	AM_CTRL	11	0.0673575	FALSE
AM_CTRL_AAGTGAAAGTAACCGG	AM_CTRL	6	0.0795455	FALSE
AM_CTRL_AAGTGAAAGTTCCGGC	AM_CTRL	5	0.0360273	FALSE
AM_CTRL_AAGTGAAAGTTGTAGA	AM_CTRL	6	0.0409836	FALSE
AM_CTRL_AAGTGAACAACACACT	AM_CTRL	5	0.026178	FALSE
AM_CTRL_AAGTGAACACAAGGTG	AM_CTRL	10	0.622378	FALSE
AM_CTRL_AAGTGAACAGCCGGTT	AM_CTRL	5	0.0427529	FALSE
AM_CTRL_AAGTGAATCCGAGGCT	AM_CTRL	9	0.0376238	FALSE
AM_CTRL_AAGTTCGAGGAACTAT	AM_CTRL	9	0.221902	FALSE
AM_CTRL_AAGTTCGCACTTGAGT	AM_CTRL	6	0.0795455	FALSE
AM_CTRL_AAGTTCGCATAGGTTC	AM_CTRL	5	0.098546	FALSE
AM_CTRL_AAGTTCGGTAGTCTTG	AM_CTRL	8	0.044586	FALSE
AM_CTRL_AAGTTCGGTCGAACAG	AM_CTRL	3	0.107692	FALSE
AM_CTRL_AAGTTCGGTTCGGTAT	AM_CTRL	5	0.0133333	FALSE
AM_CTRL_AAGTTCGTCAGACTGT	AM_CTRL	3	0.136	FALSE
AM_CTRL_AAGTTCGTCAGCAATC	AM_CTRL	6	0.0526316	FALSE
AM_CTRL_AAGTTCGTCATCGCAA	AM_CTRL	9	0.0620347	FALSE
AM_CTRL_AAGTTCGTCATGTCTT	AM_CTRL	9	0.098546	FALSE
AM_CTRL_AAGTTCGTCTGGTCAA	AM_CTRL	11	0.491525	FALSE
AM_CTRL_AATAGAGAGCTATCTG	AM_CTRL	2	0.0595383	FALSE
AM_CTRL_AATAGAGAGCTCCATA	AM_CTRL	14	0.028777	FALSE
AM_CTRL_AATAGAGCAAGAATAC	AM_CTRL	9	0.0329877	FALSE
AM_CTRL_AATAGAGCACACCAGC	AM_CTRL	9	0.0526316	FALSE
AM_CTRL_AATAGAGCAGATACTC	AM_CTRL	9	0.0548425	FALSE
AM_CTRL_AATAGAGGTATAGGAT	AM_CTRL	9	0.0646388	FALSE
AM_CTRL_AATAGAGGTCGTAATC	AM_CTRL	3	0.10299	FALSE
AM_CTRL_AATAGAGGTGGATTTC	AM_CTRL	6	0.0409836	FALSE
AM_CTRL_AATAGAGGTTGATGTC	AM_CTRL	8	0.0701987	FALSE
AM_CTRL_AATAGAGTCCACTGAA	AM_CTRL	3	0.0225564	FALSE
AM_CTRL_AATCACGAGATCCTAC	AM_CTRL	6	0.0620347	FALSE
AM_CTRL_AATCACGAGGTTCCGC	AM_CTRL	11	0.443299	FALSE
AM_CTRL_AATCACGCAAACTCTG	AM_CTRL	9	0.0505051	FALSE
AM_CTRL_AATCACGCAAATGGTA	AM_CTRL	9	0.0484581	FALSE
AM_CTRL_AATCACGCACAGCCTG	AM_CTRL	11	0.107692	FALSE
AM_CTRL_AATCACGCACCTCGTT	AM_CTRL	8	0.0673575	FALSE
AM_CTRL_AATCACGGTCCAAGAG	AM_CTRL	6	0.0315399	FALSE
AM_CTRL_AATCACGGTCTACATG	AM_CTRL	9	0.0315399	FALSE
AM_CTRL_AATCACGGTTAGAGAT	AM_CTRL	6	0.150215	FALSE
AM_CTRL_AATCACGGTTGGAGAC	AM_CTRL	11	0.142857	FALSE
AM_CTRL_AATCACGTCTACCTTA	AM_CTRL	9	0.112676	FALSE
AM_CTRL_AATCGACAGAGCCTGA	AM_CTRL	5	0.0225564	FALSE
AM_CTRL_AATCGACAGCCTGTCG	AM_CTRL	13	0.0315399	FALSE
AM_CTRL_AATCGACAGGACATCG	AM_CTRL	9	0.0548425	FALSE
AM_CTRL_AATCGACAGGGTCAAC	AM_CTRL	5	0.0595383	FALSE
AM_CTRL_AATCGACCACCGTGGT	AM_CTRL	9	0.0392749	FALSE
AM_CTRL_AATCGACCATCGAGCC	AM_CTRL	3	0.0505051	FALSE
AM_CTRL_AATCGACGTAGGAAAG	AM_CTRL	3	0.0701987	FALSE
AM_CTRL_AATCGACGTCCTTGTC	AM_CTRL	5	0.0865672	FALSE
AM_CTRL_AATCGACTCAAACGAA	AM_CTRL	5	0.117967	FALSE
AM_CTRL_AATCGACTCCAAACCA	AM_CTRL	3	0.0829694	FALSE
AM_CTRL_AATCGACTCTAATTCC	AM_CTRL	5	0.0329877	FALSE
AM_CTRL_AATCGTGAGATACAGT	AM_CTRL	3	0.0376238	FALSE
AM_CTRL_AATCGTGCACGGCACT	AM_CTRL	3	0.150215	FALSE
AM_CTRL_AATCGTGCAGAGTTCT	AM_CTRL	6	0.0505051	FALSE
AM_CTRL_AATCGTGGTGTAAATG	AM_CTRL	3	0.0274579	FALSE
AM_CTRL_AATCGTGTCAACTACG	AM_CTRL	3	0.0571429	FALSE
AM_CTRL_AATCGTGTCAGCACCG	AM_CTRL	9	0.0795455	FALSE
AM_CTRL_AATGAAGAGAAGTGTT	AM_CTRL	5	0.026178	FALSE
AM_CTRL_AATGAAGAGCACTTTG	AM_CTRL	15	0.0701987	FALSE
AM_CTRL_AATGAAGAGGACAGTC	AM_CTRL	6	0.117967	FALSE
AM_CTRL_AATGAAGAGTTGTAGA	AM_CTRL	9	0.0731707	FALSE
AM_CTRL_AATGAAGCAAATGGAT	AM_CTRL	9	0.0795455	FALSE
AM_CTRL_AATGAAGCACGGTGCT	AM_CTRL	5	0.0315399	FALSE
AM_CTRL_AATGAAGGTACAATAG	AM_CTRL	3	0.098546	FALSE
AM_CTRL_AATGAAGGTATGAGGC	AM_CTRL	6	0.0376238	FALSE
AM_CTRL_AATGAAGGTGTTCATG	AM_CTRL	5	0.0464865	FALSE
AM_CTRL_AATGAAGTCCAAAGGG	AM_CTRL	9	0.0646388	FALSE
AM_CTRL_AATGAAGTCGACATCA	AM_CTRL	11	0.0673575	FALSE
AM_CTRL_AATGAAGTCGTAGTCA	AM_CTRL	5	0.0526316	FALSE
AM_CTRL_AATGAAGTCTACTGAG	AM_CTRL	6	0.0595383	FALSE
AM_CTRL_AATGACCAGTAGTCAA	AM_CTRL	3	0.0865672	FALSE
AM_CTRL_AATGACCCAATAACGA	AM_CTRL	3	0.0762829	FALSE
AM_CTRL_AATGACCCAATTGGTC	AM_CTRL	8	0.142857	FALSE
AM_CTRL_AATGACCGTCACGACC	AM_CTRL	5	0.0646388	FALSE
AM_CTRL_AATGACCGTGAGTTGG	AM_CTRL	3	0.0673575	FALSE
AM_CTRL_AATGACCTCACAAGGG	AM_CTRL	15	0.0595383	FALSE
AM_CTRL_AATGCCAAGAGCCATG	AM_CTRL	3	0.0943396	FALSE
AM_CTRL_AATGCCAAGCTGAGTG	AM_CTRL	5	0.0409836	FALSE
AM_CTRL_AATGCCACAACACAGG	AM_CTRL	6	0.0673575	FALSE
AM_CTRL_AATGCCACACCAAATC	AM_CTRL	8	0.112676	FALSE
AM_CTRL_AATGCCACACCTTCCA	AM_CTRL	14	0.0151976	FALSE
AM_CTRL_AATGCCACACTACTTT	AM_CTRL	8	0.0376238	FALSE
AM_CTRL_AATGCCACAGCTACTA	AM_CTRL	16	0.136	FALSE
AM_CTRL_AATGCCACAGGTCTCG	AM_CTRL	7	0.27027	FALSE
AM_CTRL_AATGCCACATCTTTCA	AM_CTRL	3	0.112676	FALSE
AM_CTRL_AATGCCAGTCTACATG	AM_CTRL	5	0.0701987	FALSE
AM_CTRL_AATGCCAGTTAACCTG	AM_CTRL	11	0.0392749	FALSE
AM_CTRL_AATGCCAGTTAGGGTG	AM_CTRL	11	0.0344828	FALSE
AM_CTRL_AATGCCATCCCATTCG	AM_CTRL	11	0.0464865	FALSE
AM_CTRL_AATGGAAAGAGGTCGT	AM_CTRL	3	0.0595383	FALSE
AM_CTRL_AATGGAACACTTCATT	AM_CTRL	11	0.208791	FALSE
AM_CTRL_AATGGAACAGCTAACT	AM_CTRL	3	0.0701987	FALSE
AM_CTRL_AATGGAAGTAGGAGGG	AM_CTRL	9	0.0795455	FALSE
AM_CTRL_AATGGAAGTCCAAGAG	AM_CTRL	6	0.0409836	FALSE
AM_CTRL_AATGGAAGTCCACACG	AM_CTRL	11	0.0505051	FALSE
AM_CTRL_AATGGAAGTCGCATTA	AM_CTRL	11	0.0505051	FALSE
AM_CTRL_AATGGAAGTGCATACT	AM_CTRL	5	0.0943396	FALSE
AM_CTRL_AATGGAATCCCGTAAA	AM_CTRL	5	0.0646388	FALSE
AM_CTRL_AATGGCTCAAGGACAC	AM_CTRL	9	0.0795455	FALSE
AM_CTRL_AATGGCTGTGGTACAG	AM_CTRL	8	0.0181818	FALSE
AM_CTRL_AATGGCTGTTAAGCAA	AM_CTRL	11	0.136	FALSE
AM_CTRL_AATGGCTTCGTCAAAC	AM_CTRL	2	0.0762829	FALSE
AM_CTRL_AATGGCTTCGTTCCCA	AM_CTRL	3	0.0548425	FALSE
AM_CTRL_AATGGCTTCTCAAAGC	AM_CTRL	3	0.0620347	FALSE
AM_CTRL_AATTCCTAGACTCCGC	AM_CTRL	9	0.18593	FALSE
AM_CTRL_AATTCCTAGGAAGTGA	AM_CTRL	9	0.175904	FALSE
AM_CTRL_AATTCCTAGGACAGTC	AM_CTRL	5	0.10299	FALSE
AM_CTRL_AATTCCTAGGACTAAT	AM_CTRL	3	0.0865672	FALSE
AM_CTRL_AATTCCTAGGGATGTC	AM_CTRL	9	0.0646388	FALSE
AM_CTRL_AATTCCTCAATTTCTC	AM_CTRL	6	0.0360273	FALSE
AM_CTRL_AATTCCTCAGAACGCA	AM_CTRL	11	0.0903522	FALSE
AM_CTRL_AATTCCTGTAGGATAT	AM_CTRL	6	0.368421	FALSE
AM_CTRL_AATTCCTGTAGTCTTG	AM_CTRL	2	0.142857	FALSE
AM_CTRL_AATTCCTGTCATCAGT	AM_CTRL	2	0.0673575	FALSE
AM_CTRL_AATTCCTGTCCTCCTA	AM_CTRL	5	0.0829694	FALSE
AM_CTRL_AATTCCTGTGAGCGAT	AM_CTRL	9	0.0360273	FALSE
AM_CTRL_AATTCCTTCTGCCTGT	AM_CTRL	14	0.123596	FALSE
AM_CTRL_AATTCCTTCTTCCGTG	AM_CTRL	13	0.030137	FALSE
AM_CTRL_AATTTCCAGAATCGAT	AM_CTRL	5	0.044586	FALSE
AM_CTRL_AATTTCCAGACTAGAT	AM_CTRL	9	0.158129	FALSE
AM_CTRL_AATTTCCAGAGTTGAT	AM_CTRL	3	0.0646388	FALSE
AM_CTRL_AATTTCCAGCCTTTCC	AM_CTRL	6	0.0646388	FALSE
AM_CTRL_AATTTCCAGCGTGCTC	AM_CTRL	9	0.0795455	FALSE
AM_CTRL_AATTTCCAGTACTGTC	AM_CTRL	2	0.0903522	FALSE
AM_CTRL_AATTTCCCAGTGGTGA	AM_CTRL	9	0.0829694	FALSE
AM_CTRL_AATTTCCCATCCTAAG	AM_CTRL	5	0.0526316	FALSE
AM_CTRL_ACAAAGAAGATACCAA	AM_CTRL	6	0.0464865	FALSE
AM_CTRL_ACAAAGAAGGTGCTGA	AM_CTRL	9	0.117967	FALSE
AM_CTRL_ACAAAGAAGTACTCGT	AM_CTRL	6	0.123596	FALSE
AM_CTRL_ACAAAGACACTCAAGT	AM_CTRL	13	0.402844	FALSE
AM_CTRL_ACAAAGACAGGCTACC	AM_CTRL	6	0.0595383	FALSE
AM_CTRL_ACAAAGATCCAGGACC	AM_CTRL	8	0.0329877	FALSE
AM_CTRL_ACAAAGATCCATCTGC	AM_CTRL	3	0.0903522	FALSE
AM_CTRL_ACAAAGATCCTCAGAA	AM_CTRL	6	0.0376238	FALSE
AM_CTRL_ACAAAGATCGACGCGT	AM_CTRL	9	0.0484581	FALSE
AM_CTRL_ACAAAGATCTTCTGTA	AM_CTRL	9	0.0701987	FALSE
AM_CTRL_ACAACCAAGCCTGCCA	AM_CTRL	2	0.0646388	FALSE
AM_CTRL_ACAACCAAGGCAGTCA	AM_CTRL	9	0.0315399	FALSE
AM_CTRL_ACAACCAAGGGCTAAC	AM_CTRL	8	0.0526316	FALSE
AM_CTRL_ACAACCACAACCCGCA	AM_CTRL	5	0.0315399	FALSE
AM_CTRL_ACAACCACATTCGATG	AM_CTRL	3	0.123596	FALSE
AM_CTRL_ACAACCAGTACTTGTG	AM_CTRL	6	0.0526316	FALSE
AM_CTRL_ACAACCAGTAGTCTGT	AM_CTRL	13	0.0315399	FALSE
AM_CTRL_ACAAGCTAGTAGGGTC	AM_CTRL	2	0.208791	FALSE
AM_CTRL_ACAAGCTAGTGGACTG	AM_CTRL	14	0.0107066	FALSE
AM_CTRL_ACAAGCTGTTGAAGTA	AM_CTRL	3	0.0829694	FALSE
AM_CTRL_ACAAGCTTCAACTACG	AM_CTRL	3	0.026178	FALSE
AM_CTRL_ACAAGCTTCGGCCCAA	AM_CTRL	6	0.0329877	FALSE
AM_CTRL_ACACAGTAGCACCAGA	AM_CTRL	8	0.0505051	FALSE
AM_CTRL_ACACAGTAGGCCTGCT	AM_CTRL	6	0.150215	FALSE
AM_CTRL_ACACAGTAGTCAATCC	AM_CTRL	6	0.0673575	FALSE
AM_CTRL_ACACAGTCAAACTCGT	AM_CTRL	11	0.098546	FALSE
AM_CTRL_ACACAGTCACGCGCTA	AM_CTRL	5	0.0762829	FALSE
AM_CTRL_ACACAGTCAGTAGTTC	AM_CTRL	13	0.0865672	FALSE
AM_CTRL_ACACAGTGTACCAGAG	AM_CTRL	5	0.028777	FALSE
AM_CTRL_ACACAGTTCAGTGGGA	AM_CTRL	5	0.0344828	FALSE
AM_CTRL_ACACAGTTCCGTGTGG	AM_CTRL	7	0.150215	FALSE
AM_CTRL_ACACAGTTCGTCCTTG	AM_CTRL	11	0.044586	FALSE
AM_CTRL_ACACAGTTCTCTGGTC	AM_CTRL	3	0.107692	FALSE
AM_CTRL_ACACCAAAGAGCCATG	AM_CTRL	3	0.0673575	FALSE
AM_CTRL_ACACCAAAGCGACTTT	AM_CTRL	11	0.150215	FALSE
AM_CTRL_ACACCAAAGGTGGGTT	AM_CTRL	15	0.107692	FALSE
AM_CTRL_ACACCAAAGTTCCAGT	AM_CTRL	9	0.175904	FALSE
AM_CTRL_ACACCAACAAGGTCGA	AM_CTRL	2	0.0731707	FALSE
AM_CTRL_ACACCAAGTACAGCGA	AM_CTRL	11	0.0701987	FALSE
AM_CTRL_ACACCAAGTGGTAATA	AM_CTRL	2	0.0646388	FALSE
AM_CTRL_ACACCAAGTTTGATCG	AM_CTRL	11	0.044586	FALSE
AM_CTRL_ACACCAATCATCCTAT	AM_CTRL	11	0.030137	FALSE
AM_CTRL_ACACCAATCGTCTAAG	AM_CTRL	9	0.0646388	FALSE
AM_CTRL_ACACGCGAGATGATTG	AM_CTRL	9	0.0943396	FALSE
AM_CTRL_ACACGCGAGTTATGGA	AM_CTRL	11	0.098546	FALSE
AM_CTRL_ACACGCGCAACACGTT	AM_CTRL	5	0.0865672	FALSE
AM_CTRL_ACACGCGCATCGATAC	AM_CTRL	3	0.0427529	FALSE
AM_CTRL_ACACGCGTCAACCCGG	AM_CTRL	8	0.10299	FALSE
AM_CTRL_ACACGCGTCCACGTCT	AM_CTRL	6	0.10299	FALSE
AM_CTRL_ACACGCGTCGACGCGT	AM_CTRL	9	0.0646388	FALSE
AM_CTRL_ACACTGAAGCAGCCCT	AM_CTRL	3	0.0427529	FALSE
AM_CTRL_ACACTGAAGCCTGTCG	AM_CTRL	9	0.0943396	FALSE
AM_CTRL_ACACTGACACCTCGTT	AM_CTRL	8	0.150215	FALSE
AM_CTRL_ACACTGAGTCCACTTC	AM_CTRL	3	0.0464865	FALSE
AM_CTRL_ACAGAAAAGTCATAGA	AM_CTRL	9	0.026178	FALSE
AM_CTRL_ACAGAAAAGTGTTCAC	AM_CTRL	9	0.208791	FALSE
AM_CTRL_ACAGAAAAGTTACGAA	AM_CTRL	9	0.18593	FALSE
AM_CTRL_ACAGAAACAAAGGGTC	AM_CTRL	8	0.0646388	FALSE
AM_CTRL_ACAGAAACAAGGTACG	AM_CTRL	11	0.0548425	FALSE
AM_CTRL_ACAGAAACACGTACAT	AM_CTRL	3	0.0595383	FALSE
AM_CTRL_ACAGAAAGTAGTCGTT	AM_CTRL	6	0.0484581	FALSE
AM_CTRL_ACAGAAATCAGGAAAT	AM_CTRL	11	0.0731707	FALSE
AM_CTRL_ACAGCCGAGACCAAAT	AM_CTRL	9	0.0829694	FALSE
AM_CTRL_ACAGCCGAGCCTTTCC	AM_CTRL	3	0.0548425	FALSE
AM_CTRL_ACAGCCGAGGTTACCT	AM_CTRL	6	0.136	FALSE
AM_CTRL_ACAGCCGAGTCGTCTA	AM_CTRL	3	0.0329877	FALSE
AM_CTRL_ACAGCCGCAATGTTGC	AM_CTRL	9	0.0409836	FALSE
AM_CTRL_ACAGCCGCAGTCTCTC	AM_CTRL	13	0.0237288	FALSE
AM_CTRL_ACAGCCGCATAGTCAC	AM_CTRL	6	0.0673575	FALSE
AM_CTRL_ACAGCCGCATCGATCA	AM_CTRL	9	0.252396	FALSE
AM_CTRL_ACAGCCGGTCCGTACG	AM_CTRL	6	0.252396	FALSE
AM_CTRL_ACAGCCGTCAATCGGT	AM_CTRL	9	0.0829694	FALSE
AM_CTRL_ACAGCCGTCACATTGG	AM_CTRL	9	0.0427529	FALSE
AM_CTRL_ACAGCCGTCACTGTTT	AM_CTRL	6	0.0376238	FALSE
AM_CTRL_ACAGCCGTCCATTTCA	AM_CTRL	8	0.208791	FALSE
AM_CTRL_ACAGCCGTCCCTATTA	AM_CTRL	9	0.0484581	FALSE
AM_CTRL_ACAGGGAAGGTACCTT	AM_CTRL	9	0.0214168	FALSE
AM_CTRL_ACAGGGACAAGCACAG	AM_CTRL	11	0.0329877	FALSE
AM_CTRL_ACAGGGACAATCAAGA	AM_CTRL	15	0.0903522	FALSE
AM_CTRL_ACAGGGACAATCTCGA	AM_CTRL	8	0.0344828	FALSE
AM_CTRL_ACAGGGACAGAACTAA	AM_CTRL	3	0.175904	FALSE
AM_CTRL_ACAGGGACATGACAGG	AM_CTRL	8	0.028777	FALSE
AM_CTRL_ACAGGGAGTAGCCAGA	AM_CTRL	6	0.0409836	FALSE
AM_CTRL_ACAGGGAGTCACAGTT	AM_CTRL	9	0.312977	FALSE
AM_CTRL_ACAGGGAGTCCTATAG	AM_CTRL	9	0.0526316	FALSE
AM_CTRL_ACAGGGAGTCTAACTG	AM_CTRL	9	0.0903522	FALSE
AM_CTRL_ACAGGGAGTGAGAACC	AM_CTRL	7	0.150215	FALSE
AM_CTRL_ACAGGGATCGAGATGG	AM_CTRL	2	0.0464865	FALSE
AM_CTRL_ACAGGGATCTCATTAC	AM_CTRL	11	0.0673575	FALSE
AM_CTRL_ACATCCCAGAACCGCA	AM_CTRL	3	0.0595383	FALSE
AM_CTRL_ACATCCCAGACAGCTG	AM_CTRL	14	0.026178	FALSE
AM_CTRL_ACATCCCAGGACAACC	AM_CTRL	6	0.0329877	FALSE
AM_CTRL_ACATCCCTCCGCTTAC	AM_CTRL	8	0.142857	FALSE
AM_CTRL_ACATCCCTCGACATAC	AM_CTRL	9	0.0392749	FALSE
AM_CTRL_ACATCGAAGAGGATGA	AM_CTRL	6	0.0360273	FALSE
AM_CTRL_ACATCGACAGAACTTC	AM_CTRL	11	0.0731707	FALSE
AM_CTRL_ACATCGAGTCATAAAG	AM_CTRL	5	0.028777	FALSE
AM_CTRL_ACATCGAGTTGGACTT	AM_CTRL	5	0.0274579	FALSE
AM_CTRL_ACATCGATCTAGAGCT	AM_CTRL	9	0.252396	FALSE
AM_CTRL_ACATCGATCTAGTACG	AM_CTRL	9	0.10299	FALSE
AM_CTRL_ACATCGATCTCACCCA	AM_CTRL	3	0.0865672	FALSE
AM_CTRL_ACATGCAAGTGTACCT	AM_CTRL	6	0.0484581	FALSE
AM_CTRL_ACATGCACAAAGCACG	AM_CTRL	11	0.0646388	FALSE
AM_CTRL_ACATGCACACCAGCCA	AM_CTRL	3	0.0903522	FALSE
AM_CTRL_ACATGCACATGAATCC	AM_CTRL	5	0.0548425	FALSE
AM_CTRL_ACATGCAGTGTGCCTG	AM_CTRL	3	0.0865672	FALSE
AM_CTRL_ACATGCATCCATACTT	AM_CTRL	7	0.0701987	FALSE
AM_CTRL_ACATGCATCGGTCGAC	AM_CTRL	9	0.117967	FALSE
AM_CTRL_ACATGCATCTTCTCAA	AM_CTRL	2	0.0673575	FALSE
AM_CTRL_ACATTTCAGAGGCGTT	AM_CTRL	5	0.10299	FALSE
AM_CTRL_ACATTTCCAGGTTACT	AM_CTRL	6	0.0505051	FALSE
AM_CTRL_ACATTTCCATGAATAG	AM_CTRL	9	0.166667	FALSE
AM_CTRL_ACATTTCGTATCAGCT	AM_CTRL	9	0.142857	FALSE
AM_CTRL_ACATTTCGTCCAGGTC	AM_CTRL	8	0.0464865	FALSE
AM_CTRL_ACATTTCTCCTGTAGA	AM_CTRL	6	0.0548425	FALSE
AM_CTRL_ACATTTCTCTGAATGC	AM_CTRL	6	0.044586	FALSE
AM_CTRL_ACCAAACAGCAAGCCA	AM_CTRL	3	0.0392749	FALSE
AM_CTRL_ACCAAACAGCGGACAT	AM_CTRL	9	0.142857	FALSE
AM_CTRL_ACCAAACCAATCTCGA	AM_CTRL	11	0.0161663	FALSE
AM_CTRL_ACCAAACCATCATTGG	AM_CTRL	6	0.0731707	FALSE
AM_CTRL_ACCAAACGTCTAGATC	AM_CTRL	11	0.107692	FALSE
AM_CTRL_ACCAAACGTGGGAGAG	AM_CTRL	2	0.0376238	FALSE
AM_CTRL_ACCAAACTCCGGTAGC	AM_CTRL	5	0.0731707	FALSE
AM_CTRL_ACCAACACATCTCAAG	AM_CTRL	8	0.028777	FALSE
AM_CTRL_ACCAACAGTATTTCTC	AM_CTRL	6	0.142857	FALSE
AM_CTRL_ACCAACAGTCATCACA	AM_CTRL	3	0.0620347	FALSE
AM_CTRL_ACCAACATCCATCGTC	AM_CTRL	9	0.0620347	FALSE
AM_CTRL_ACCAACATCGCTCATC	AM_CTRL	11	0.0673575	FALSE
AM_CTRL_ACCAACATCGTTTACT	AM_CTRL	9	0.0701987	FALSE
AM_CTRL_ACCACAAAGGCCTTGC	AM_CTRL	5	0.0731707	FALSE
AM_CTRL_ACCACAAAGTGTTCCA	AM_CTRL	6	0.0548425	FALSE
AM_CTRL_ACCACAACAACTCCAA	AM_CTRL	9	0.028777	FALSE
AM_CTRL_ACCACAACAACTTCTT	AM_CTRL	6	0.0484581	FALSE
AM_CTRL_ACCACAACAGCGATTT	AM_CTRL	9	0.0795455	FALSE
AM_CTRL_ACCACAACAGGACTAG	AM_CTRL	2	0.0620347	FALSE
AM_CTRL_ACCACAACAGGGCTTC	AM_CTRL	3	0.0571429	FALSE
AM_CTRL_ACCACAAGTCTGCAAT	AM_CTRL	3	0.0329877	FALSE
AM_CTRL_ACCACAAGTGGTCCCA	AM_CTRL	9	0.158129	FALSE
AM_CTRL_ACCATTTAGGCGTCCT	AM_CTRL	8	0.19685	FALSE
AM_CTRL_ACCATTTCAATTCTTC	AM_CTRL	6	0.175904	FALSE
AM_CTRL_ACCATTTCACCCTGTT	AM_CTRL	5	0.0464865	FALSE
AM_CTRL_ACCATTTCAGAGTTCT	AM_CTRL	2	0.175904	FALSE
AM_CTRL_ACCATTTCAGGACTTT	AM_CTRL	9	0.0329877	FALSE
AM_CTRL_ACCATTTGTGTCCACG	AM_CTRL	3	0.0376238	FALSE
AM_CTRL_ACCATTTGTTAAGAAC	AM_CTRL	9	0.0943396	FALSE
AM_CTRL_ACCATTTTCAGTCATG	AM_CTRL	9	0.0646388	FALSE
AM_CTRL_ACCCAAAAGCCACCGT	AM_CTRL	3	0.0701987	FALSE
AM_CTRL_ACCCAAAAGCGTCTGC	AM_CTRL	9	0.252396	FALSE
AM_CTRL_ACCCAAAAGGGCATGT	AM_CTRL	8	0.0133333	FALSE
AM_CTRL_ACCCAAAAGGTTACAA	AM_CTRL	9	0.0505051	FALSE
AM_CTRL_ACCCAAAGTACGTACT	AM_CTRL	5	0.098546	FALSE
AM_CTRL_ACCCAAAGTGGAACCA	AM_CTRL	6	0.098546	FALSE
AM_CTRL_ACCCAAAGTGGCTTAT	AM_CTRL	5	0.0701987	FALSE
AM_CTRL_ACCCAAATCGCAACAT	AM_CTRL	8	0.312977	FALSE
AM_CTRL_ACCCTCAAGAGTCCGA	AM_CTRL	9	0.0484581	FALSE
AM_CTRL_ACCCTCACAGTGCGCT	AM_CTRL	11	0.0571429	FALSE
AM_CTRL_ACCCTCACATCCGAGC	AM_CTRL	9	0.0484581	FALSE
AM_CTRL_ACCCTCAGTAGCACGA	AM_CTRL	3	0.175904	FALSE
AM_CTRL_ACCCTCAGTCATCCGG	AM_CTRL	6	0.158129	FALSE
AM_CTRL_ACCCTCAGTCTTAGTG	AM_CTRL	5	0.0274579	FALSE
AM_CTRL_ACCCTTGAGAGTGACC	AM_CTRL	3	0.112676	FALSE
AM_CTRL_ACCCTTGAGGGTAGCT	AM_CTRL	8	0.136	FALSE
AM_CTRL_ACCCTTGAGGTTAAAC	AM_CTRL	11	0.0903522	FALSE
AM_CTRL_ACCCTTGCACTAGTAC	AM_CTRL	11	0.0192308	FALSE
AM_CTRL_ACCCTTGGTTGTCATG	AM_CTRL	5	0.142857	FALSE
AM_CTRL_ACCCTTGTCAGTCCGG	AM_CTRL	11	0.0673575	FALSE
AM_CTRL_ACCCTTGTCCTAGCCT	AM_CTRL	3	0.0548425	FALSE
AM_CTRL_ACCGTTCAGTATGAAC	AM_CTRL	8	0.208791	FALSE
AM_CTRL_ACCGTTCCAAATGCTC	AM_CTRL	6	0.175904	FALSE
AM_CTRL_ACCGTTCCAATGAGCG	AM_CTRL	8	0.117967	FALSE
AM_CTRL_ACCGTTCGTACCTTCC	AM_CTRL	15	0.0701987	FALSE
AM_CTRL_ACCGTTCGTCATCTAG	AM_CTRL	14	0.0203087	FALSE
AM_CTRL_ACCGTTCGTCCGGACT	AM_CTRL	5	0.0427529	FALSE
AM_CTRL_ACCGTTCGTGACAACG	AM_CTRL	11	0.098546	FALSE
AM_CTRL_ACCGTTCGTGCTCTTC	AM_CTRL	3	0.0673575	FALSE
AM_CTRL_ACCGTTCGTGGTCTGC	AM_CTRL	6	0.0505051	FALSE
AM_CTRL_ACCGTTCGTTACTCAG	AM_CTRL	9	0.117967	FALSE
AM_CTRL_ACCGTTCTCCATTGGA	AM_CTRL	9	0.27027	FALSE
AM_CTRL_ACCGTTCTCGTAACTG	AM_CTRL	11	0.0329877	FALSE
AM_CTRL_ACCTACCAGCACCAGA	AM_CTRL	3	0.0595383	FALSE
AM_CTRL_ACCTACCAGCCAGAGT	AM_CTRL	6	0.0795455	FALSE
AM_CTRL_ACCTACCAGCTTAGTC	AM_CTRL	2	0.0829694	FALSE
AM_CTRL_ACCTACCAGTGCCTCG	AM_CTRL	11	0.18593	FALSE
AM_CTRL_ACCTACCCACGCGTCA	AM_CTRL	11	0.0731707	FALSE
AM_CTRL_ACCTACCCAGCCTACG	AM_CTRL	3	0.0903522	FALSE
AM_CTRL_ACCTACCGTAGTGGCA	AM_CTRL	9	0.098546	FALSE
AM_CTRL_ACCTGAAAGATACATG	AM_CTRL	2	0.290323	FALSE
AM_CTRL_ACCTGAAAGCCTTTCC	AM_CTRL	8	0.117967	FALSE
AM_CTRL_ACCTGAACACATGGTT	AM_CTRL	9	0.0548425	FALSE
AM_CTRL_ACCTGAACACTTGGGC	AM_CTRL	8	0.158129	FALSE
AM_CTRL_ACCTGAACATAACCCA	AM_CTRL	5	0.0701987	FALSE
AM_CTRL_ACCTGAACATCAACCA	AM_CTRL	1	0.19685	FALSE
AM_CTRL_ACCTGAACATCTAACG	AM_CTRL	3	0.0548425	FALSE
AM_CTRL_ACCTGAAGTAAGTTGA	AM_CTRL	8	0.0427529	FALSE
AM_CTRL_ACCTGAAGTCATAACC	AM_CTRL	8	0.098546	FALSE
AM_CTRL_ACCTGAAGTGCCCTTT	AM_CTRL	6	0.0571429	FALSE
AM_CTRL_ACCTGAAGTGGTCTCG	AM_CTRL	6	0.030137	FALSE
AM_CTRL_ACCTGAAGTGTTGATC	AM_CTRL	11	0.0464865	FALSE
AM_CTRL_ACCTGAATCACACGAT	AM_CTRL	11	0.0829694	FALSE
AM_CTRL_ACCTGAATCGGACCAC	AM_CTRL	3	0.0484581	FALSE
AM_CTRL_ACCTGTCAGACCAAAT	AM_CTRL	6	0.0865672	FALSE
AM_CTRL_ACCTGTCAGCTTAGTC	AM_CTRL	13	0.0203087	FALSE
AM_CTRL_ACCTGTCAGGAGAGTA	AM_CTRL	8	0.044586	FALSE
AM_CTRL_ACCTGTCAGGGCCCTT	AM_CTRL	8	0.0571429	FALSE
AM_CTRL_ACCTGTCCAACAGTGG	AM_CTRL	11	0.0360273	FALSE
AM_CTRL_ACCTGTCCAAGAAACT	AM_CTRL	8	0.0571429	FALSE
AM_CTRL_ACCTGTCCAAGCGGAT	AM_CTRL	6	0.0701987	FALSE
AM_CTRL_ACCTGTCCAGCGGATA	AM_CTRL	3	0.136	FALSE
AM_CTRL_ACCTGTCGTACGAGTG	AM_CTRL	11	0.150215	FALSE
AM_CTRL_ACCTGTCGTTAGGACG	AM_CTRL	7	0.175904	FALSE
AM_CTRL_ACCTGTCTCGAAACAA	AM_CTRL	6	0.112676	FALSE
AM_CTRL_ACCTGTCTCGTTCTAT	AM_CTRL	9	0.028777	FALSE
AM_CTRL_ACGATCAAGACCGTTT	AM_CTRL	9	0.0903522	FALSE
AM_CTRL_ACGATCAAGAGAGCCT	AM_CTRL	11	0.142857	FALSE
AM_CTRL_ACGATCAAGCCTCCAG	AM_CTRL	11	0.150215	FALSE
AM_CTRL_ACGATCACAACTCCAA	AM_CTRL	11	0.0795455	FALSE
AM_CTRL_ACGATCACATCATTGG	AM_CTRL	9	0.0673575	FALSE
AM_CTRL_ACGATCAGTACAGAGC	AM_CTRL	6	0.0409836	FALSE
AM_CTRL_ACGATCAGTTCGGCCA	AM_CTRL	9	0.19685	FALSE
AM_CTRL_ACGATCATCAGCTCTC	AM_CTRL	5	0.026178	FALSE
AM_CTRL_ACGATCATCATGGTAC	AM_CTRL	9	0.0595383	FALSE
AM_CTRL_ACGATCATCATTCACT	AM_CTRL	8	0.312977	FALSE
AM_CTRL_ACGATCATCCAGTACA	AM_CTRL	8	0.0701987	FALSE
AM_CTRL_ACGATCATCCTTACCG	AM_CTRL	2	0.107692	FALSE
AM_CTRL_ACGATCATCGAGAGAC	AM_CTRL	9	0.208791	FALSE
AM_CTRL_ACGATGTAGGTTGACG	AM_CTRL	9	0.0526316	FALSE
AM_CTRL_ACGATGTCAACAGCCC	AM_CTRL	8	0.236364	FALSE
AM_CTRL_ACGATGTCACCCTGAG	AM_CTRL	3	0.27027	FALSE
AM_CTRL_ACGATGTCACCTGAAT	AM_CTRL	9	0.0484581	FALSE
AM_CTRL_ACGATGTCAGACTGCC	AM_CTRL	11	0.0673575	FALSE
AM_CTRL_ACGATGTGTGGTCTGC	AM_CTRL	9	0.107692	FALSE
AM_CTRL_ACGCACGAGGGCAGAG	AM_CTRL	8	0.0329877	FALSE
AM_CTRL_ACGCACGCAACCACGC	AM_CTRL	9	0.0464865	FALSE
AM_CTRL_ACGCACGCAAGCTGCC	AM_CTRL	11	0.0427529	FALSE
AM_CTRL_ACGCACGCAAGTGGCA	AM_CTRL	11	0.0329877	FALSE
AM_CTRL_ACGCACGCAATGGCCC	AM_CTRL	5	0.10299	FALSE
AM_CTRL_ACGCACGCACCTCTGT	AM_CTRL	11	0.0673575	FALSE
AM_CTRL_ACGCACGCATATCTCT	AM_CTRL	8	0.0171607	FALSE
AM_CTRL_ACGCACGCATGAAGGC	AM_CTRL	9	0.0344828	FALSE
AM_CTRL_ACGCACGGTACAATAG	AM_CTRL	8	0.129594	FALSE
AM_CTRL_ACGCACGGTAGCGTAG	AM_CTRL	8	0.0505051	FALSE
AM_CTRL_ACGCACGGTCCTTAAG	AM_CTRL	9	0.0329877	FALSE
AM_CTRL_ACGCACGGTCGCACGT	AM_CTRL	8	0.107692	FALSE
AM_CTRL_ACGCACGGTCTCGGGT	AM_CTRL	5	0.0225564	FALSE
AM_CTRL_ACGCACGTCGATTTCT	AM_CTRL	8	0.18593	FALSE
AM_CTRL_ACGGAAGAGATGGCAC	AM_CTRL	9	0.0762829	FALSE
AM_CTRL_ACGGAAGAGCTGCCTG	AM_CTRL	2	0.123596	FALSE
AM_CTRL_ACGGAAGAGGGCCTCT	AM_CTRL	9	0.10299	FALSE
AM_CTRL_ACGGAAGAGGTGAGCT	AM_CTRL	14	0.0203087	FALSE
AM_CTRL_ACGGAAGCAAGAAATC	AM_CTRL	13	0.0673575	FALSE
AM_CTRL_ACGGAAGCACCAAATC	AM_CTRL	9	0.0392749	FALSE
AM_CTRL_ACGGAAGCAGACACAG	AM_CTRL	9	0.0673575	FALSE
AM_CTRL_ACGGAAGGTGCGAGTA	AM_CTRL	6	0.0731707	FALSE
AM_CTRL_ACGGAAGGTGTTCGTA	AM_CTRL	3	0.150215	FALSE
AM_CTRL_ACGGAAGGTTCCGGTG	AM_CTRL	11	0.0225564	FALSE
AM_CTRL_ACGGAAGGTTTCTTAC	AM_CTRL	15	0.123596	FALSE
AM_CTRL_ACGGAAGTCAACACCA	AM_CTRL	3	0.0620347	FALSE
AM_CTRL_ACGGAAGTCCCTCTTT	AM_CTRL	8	0.221902	FALSE
AM_CTRL_ACGGGTCAGCGACAGT	AM_CTRL	6	0.0427529	FALSE
AM_CTRL_ACGGGTCAGTAACGTA	AM_CTRL	5	0.0595383	FALSE
AM_CTRL_ACGGGTCAGTCCCAGC	AM_CTRL	5	0.0329877	FALSE
AM_CTRL_ACGGGTCCACCAGGTC	AM_CTRL	9	0.0701987	FALSE
AM_CTRL_ACGGGTCTCTCCGAGG	AM_CTRL	11	0.0484581	FALSE
AM_CTRL_ACGGGTCTCTTTACAC	AM_CTRL	13	0.0595383	FALSE
AM_CTRL_ACGGTCGAGAGAACCC	AM_CTRL	9	0.0762829	FALSE
AM_CTRL_ACGGTCGCAAGATGGC	AM_CTRL	9	0.098546	FALSE
AM_CTRL_ACGGTCGCAGAAATCA	AM_CTRL	5	0.0329877	FALSE
AM_CTRL_ACGGTCGCAGCTACAT	AM_CTRL	6	0.0829694	FALSE
AM_CTRL_ACGGTCGGTACTCGCG	AM_CTRL	5	0.0571429	FALSE
AM_CTRL_ACGGTCGGTGAGACGT	AM_CTRL	8	0.0484581	FALSE
AM_CTRL_ACGGTCGGTGGCCACT	AM_CTRL	9	0.0427529	FALSE
AM_CTRL_ACGGTCGGTGTGGACA	AM_CTRL	3	0.0620347	FALSE
AM_CTRL_ACGGTCGGTTGCACGC	AM_CTRL	6	0.028777	FALSE
AM_CTRL_ACGGTCGGTTTCAGAC	AM_CTRL	2	0.236364	FALSE
AM_CTRL_ACGGTCGTCCACGGGT	AM_CTRL	5	0.030137	FALSE
AM_CTRL_ACGGTCGTCCATTGGA	AM_CTRL	9	0.0409836	FALSE
AM_CTRL_ACGGTCGTCGGTAGAG	AM_CTRL	8	0.18593	FALSE
AM_CTRL_ACGGTCGTCTTCACGC	AM_CTRL	6	0.368421	FALSE
AM_CTRL_ACGGTTACAACACGAG	AM_CTRL	9	0.150215	FALSE
AM_CTRL_ACGGTTACACACCTTC	AM_CTRL	9	0.098546	FALSE
AM_CTRL_ACGGTTAGTAACAGTA	AM_CTRL	10	0.491525	FALSE
AM_CTRL_ACGGTTAGTAGGTCAG	AM_CTRL	11	0.0795455	FALSE
AM_CTRL_ACGGTTAGTCATCAGT	AM_CTRL	8	0.10299	FALSE
AM_CTRL_ACGGTTAGTGGGATTG	AM_CTRL	11	0.150215	FALSE
AM_CTRL_ACGGTTATCGGCCAAC	AM_CTRL	9	0.0731707	FALSE
AM_CTRL_ACGTAACAGAATCTAG	AM_CTRL	8	0.0595383	FALSE
AM_CTRL_ACGTAACCAACTACGT	AM_CTRL	6	0.0249355	FALSE
AM_CTRL_ACGTAACCAGTATTCG	AM_CTRL	6	0.030137	FALSE
AM_CTRL_ACGTAACGTCGCTGCA	AM_CTRL	8	0.0464865	FALSE
AM_CTRL_ACGTAACGTGTGCCTG	AM_CTRL	6	0.0701987	FALSE
AM_CTRL_ACGTAACTCAAGGAGC	AM_CTRL	9	0.368421	FALSE
AM_CTRL_ACGTAACTCTTTGATC	AM_CTRL	9	0.0701987	FALSE
AM_CTRL_ACGTACAAGCAGCACA	AM_CTRL	8	0.312977	FALSE
AM_CTRL_ACGTACAAGCCTCAGC	AM_CTRL	9	0.0903522	FALSE
AM_CTRL_ACGTACAAGTATGATG	AM_CTRL	11	0.0731707	FALSE
AM_CTRL_ACGTACAAGTCCCGGT	AM_CTRL	3	0.175904	FALSE
AM_CTRL_ACGTACAAGTGGTGGT	AM_CTRL	3	0.0376238	FALSE
AM_CTRL_ACGTACACAGGTAGTG	AM_CTRL	11	0.129594	FALSE
AM_CTRL_ACGTACACATACAGGG	AM_CTRL	3	0.10299	FALSE
AM_CTRL_ACGTACAGTAAGCGGT	AM_CTRL	3	0.0595383	FALSE
AM_CTRL_ACGTACAGTATCGTGT	AM_CTRL	6	0.136	FALSE
AM_CTRL_ACGTACAGTCTAGATC	AM_CTRL	5	0.0360273	FALSE
AM_CTRL_ACGTACATCTTCCCAG	AM_CTRL	3	0.0484581	FALSE
AM_CTRL_ACGTAGTAGAACGTGC	AM_CTRL	9	0.0548425	FALSE
AM_CTRL_ACGTAGTAGACGAGCT	AM_CTRL	6	0.0464865	FALSE
AM_CTRL_ACGTAGTAGAGCAAGA	AM_CTRL	3	0.0392749	FALSE
AM_CTRL_ACGTAGTAGTCAATCC	AM_CTRL	6	0.0409836	FALSE
AM_CTRL_ACGTAGTAGTCCGCGT	AM_CTRL	11	0.0409836	FALSE
AM_CTRL_ACGTAGTCAAATGATG	AM_CTRL	3	0.0795455	FALSE
AM_CTRL_ACGTAGTCAACAGTGG	AM_CTRL	9	0.0829694	FALSE
AM_CTRL_ACGTAGTCAAGGTCAG	AM_CTRL	9	0.0344828	FALSE
AM_CTRL_ACGTAGTCAGTCACGC	AM_CTRL	8	0.18593	FALSE
AM_CTRL_ACGTAGTCATGTGCTA	AM_CTRL	9	0.129594	FALSE
AM_CTRL_ACGTAGTTCCTGGGAC	AM_CTRL	8	0.0731707	FALSE
AM_CTRL_ACGTCCTAGAATTGCA	AM_CTRL	5	0.0865672	FALSE
AM_CTRL_ACGTCCTAGCTAGCCC	AM_CTRL	5	0.123596	FALSE
AM_CTRL_ACGTCCTAGGAAGTAG	AM_CTRL	9	0.0315399	FALSE
AM_CTRL_ACGTCCTAGTGATCGG	AM_CTRL	3	0.0701987	FALSE
AM_CTRL_ACGTCCTAGTTAACGA	AM_CTRL	9	0.208791	FALSE
AM_CTRL_ACGTCCTAGTTGGAGC	AM_CTRL	6	0.0484581	FALSE
AM_CTRL_ACGTCCTCAACGGGTA	AM_CTRL	3	0.0526316	FALSE
AM_CTRL_ACGTCCTCAATGCAGG	AM_CTRL	10	0.55	FALSE
AM_CTRL_ACGTCCTCAGCAGTTT	AM_CTRL	9	0.19685	FALSE
AM_CTRL_ACGTCCTTCAGCATTG	AM_CTRL	9	0.0392749	FALSE
AM_CTRL_ACGTCCTTCCTGTTAT	AM_CTRL	9	0.0595383	FALSE
AM_CTRL_ACGTTCCAGAATTGCA	AM_CTRL	11	0.0427529	FALSE
AM_CTRL_ACGTTCCAGATGGTAT	AM_CTRL	9	0.0571429	FALSE
AM_CTRL_ACGTTCCCAACAAGAT	AM_CTRL	5	0.290323	FALSE
AM_CTRL_ACGTTCCCAGGAGGTT	AM_CTRL	8	0.0315399	FALSE
AM_CTRL_ACGTTCCCATGCAGGA	AM_CTRL	6	0.0409836	FALSE
AM_CTRL_ACGTTCCCATTCTTCA	AM_CTRL	8	0.0329877	FALSE
AM_CTRL_ACGTTCCGTATTGAGA	AM_CTRL	9	0.0526316	FALSE
AM_CTRL_ACGTTCCGTCGCAGTC	AM_CTRL	6	0.0344828	FALSE
AM_CTRL_ACGTTCCTCCATCCGT	AM_CTRL	8	0.0392749	FALSE
AM_CTRL_ACGTTCCTCGCTATTT	AM_CTRL	5	0.0376238	FALSE
AM_CTRL_ACTACGAAGGACAAGA	AM_CTRL	5	0.0464865	FALSE
AM_CTRL_ACTACGACAATAGTGA	AM_CTRL	8	0.044586	FALSE
AM_CTRL_ACTACGAGTACTCCGG	AM_CTRL	9	0.026178	FALSE
AM_CTRL_ACTACGAGTTAGTCGT	AM_CTRL	8	0.236364	FALSE
AM_CTRL_ACTACGAGTTGTCAGT	AM_CTRL	5	0.0595383	FALSE
AM_CTRL_ACTACGATCACCCTGT	AM_CTRL	9	0.150215	FALSE
AM_CTRL_ACTACGATCATGAGAA	AM_CTRL	11	0.0646388	FALSE
AM_CTRL_ACTACGATCATGCCGG	AM_CTRL	8	0.0360273	FALSE
AM_CTRL_ACTACGATCTAAACGC	AM_CTRL	5	0.123596	FALSE
AM_CTRL_ACTACGATCTAGCCTC	AM_CTRL	11	0.098546	FALSE
AM_CTRL_ACTATCTAGAATTTGG	AM_CTRL	8	0.175904	FALSE
AM_CTRL_ACTATCTAGTAACAGT	AM_CTRL	3	0.0620347	FALSE
AM_CTRL_ACTATCTCAAGCGAAC	AM_CTRL	5	0.0427529	FALSE
AM_CTRL_ACTATCTCAGACTGCC	AM_CTRL	6	0.142857	FALSE
AM_CTRL_ACTATCTGTCAAGCGA	AM_CTRL	8	0.142857	FALSE
AM_CTRL_ACTATCTGTCCCACGA	AM_CTRL	9	0.0376238	FALSE
AM_CTRL_ACTATCTGTGAGGATC	AM_CTRL	9	0.0329877	FALSE
AM_CTRL_ACTATCTTCACGGGAA	AM_CTRL	8	0.0571429	FALSE
AM_CTRL_ACTATCTTCCATGAGT	AM_CTRL	3	0.0392749	FALSE
AM_CTRL_ACTATCTTCGTTCTGC	AM_CTRL	9	0.136	FALSE
AM_CTRL_ACTATGGAGACATAAC	AM_CTRL	9	0.10299	FALSE
AM_CTRL_ACTATGGAGACTTCGT	AM_CTRL	6	0.221902	FALSE
AM_CTRL_ACTATGGAGGAACTCG	AM_CTRL	9	0.150215	FALSE
AM_CTRL_ACTATGGAGGATTCCT	AM_CTRL	3	0.221902	FALSE
AM_CTRL_ACTATGGCAAAGCAAT	AM_CTRL	6	0.0526316	FALSE
AM_CTRL_ACTATGGCATGTGGTT	AM_CTRL	11	0.098546	FALSE
AM_CTRL_ACTATGGGTACCGTGC	AM_CTRL	11	0.0595383	FALSE
AM_CTRL_ACTATGGTCCAAGGGA	AM_CTRL	9	0.107692	FALSE
AM_CTRL_ACTATGGTCGAACCTA	AM_CTRL	2	0.0829694	FALSE
AM_CTRL_ACTATGGTCGGCTATA	AM_CTRL	11	0.0171607	FALSE
AM_CTRL_ACTATTCAGAATCTAG	AM_CTRL	8	0.129594	FALSE
AM_CTRL_ACTATTCAGACCTCCG	AM_CTRL	5	0.0795455	FALSE
AM_CTRL_ACTATTCAGGCATCAG	AM_CTRL	5	0.0214168	FALSE
AM_CTRL_ACTATTCTCGCAATGT	AM_CTRL	6	0.290323	FALSE
AM_CTRL_ACTATTCTCGCGAAGA	AM_CTRL	6	0.0526316	FALSE
AM_CTRL_ACTATTCTCTGTGTGA	AM_CTRL	3	0.0571429	FALSE
AM_CTRL_ACTATTCTCTTCCGTG	AM_CTRL	9	0.208791	FALSE
AM_CTRL_ACTCCCAAGATCGCCC	AM_CTRL	6	0.0409836	FALSE
AM_CTRL_ACTCCCAGTCATTCCC	AM_CTRL	8	0.0315399	FALSE
AM_CTRL_ACTCCCAGTGCCTGAC	AM_CTRL	9	0.0192308	FALSE
AM_CTRL_ACTCCCATCCAACCGG	AM_CTRL	3	0.0274579	FALSE
AM_CTRL_ACTCCCATCGACACTA	AM_CTRL	13	0.0249355	FALSE
AM_CTRL_ACTCCCATCGCAGAGA	AM_CTRL	9	0.129594	FALSE
AM_CTRL_ACTCTCGAGAGTCGAC	AM_CTRL	13	0.0249355	FALSE
AM_CTRL_ACTCTCGAGCGGATCA	AM_CTRL	2	0.0646388	FALSE
AM_CTRL_ACTCTCGCAAGTATAG	AM_CTRL	8	0.0274579	FALSE
AM_CTRL_ACTCTCGCACAAGCTT	AM_CTRL	9	0.136	FALSE
AM_CTRL_ACTCTCGCAGGCCCTA	AM_CTRL	9	0.028777	FALSE
AM_CTRL_ACTCTCGCATATAGCC	AM_CTRL	9	0.0646388	FALSE
AM_CTRL_ACTCTCGCATGAGGGT	AM_CTRL	5	0.044586	FALSE
AM_CTRL_ACTCTCGCATTCAGGT	AM_CTRL	6	0.402844	FALSE
AM_CTRL_ACTCTCGGTGAGTTTC	AM_CTRL	9	0.0731707	FALSE
AM_CTRL_ACTCTCGGTTATTCTC	AM_CTRL	9	0.252396	FALSE
AM_CTRL_ACTCTCGGTTCAGCGC	AM_CTRL	14	0.107692	FALSE
AM_CTRL_ACTCTCGTCAAACCCA	AM_CTRL	6	0.0865672	FALSE
AM_CTRL_ACTCTCGTCAGACTGT	AM_CTRL	11	0.236364	FALSE
AM_CTRL_ACTCTCGTCATAAGGA	AM_CTRL	8	0.0903522	FALSE
AM_CTRL_ACTGATGCAAGATCCT	AM_CTRL	13	0.0505051	FALSE
AM_CTRL_ACTGATGCAATTGCCA	AM_CTRL	11	0.0548425	FALSE
AM_CTRL_ACTGATGCAATTGCGT	AM_CTRL	11	0.0505051	FALSE
AM_CTRL_ACTGATGCATGTAACC	AM_CTRL	6	0.123596	FALSE
AM_CTRL_ACTGATGGTCCGTTTC	AM_CTRL	3	0.0646388	FALSE
AM_CTRL_ACTGATGGTTCACCGG	AM_CTRL	8	0.098546	FALSE
AM_CTRL_ACTGATGGTTCGAACT	AM_CTRL	8	0.0571429	FALSE
AM_CTRL_ACTGATGTCACTCACC	AM_CTRL	6	0.0620347	FALSE
AM_CTRL_ACTGATGTCGATACTG	AM_CTRL	9	0.252396	FALSE
AM_CTRL_ACTGATGTCGCAATTG	AM_CTRL	11	0.0427529	FALSE
AM_CTRL_ACTGATGTCTAGCCAA	AM_CTRL	6	0.0548425	FALSE
AM_CTRL_ACTGATGTCTTTCCAA	AM_CTRL	3	0.0484581	FALSE
AM_CTRL_ACTGCAAAGGGAGGTG	AM_CTRL	3	0.0865672	FALSE
AM_CTRL_ACTGCAAAGGGAGTTC	AM_CTRL	5	0.0701987	FALSE
AM_CTRL_ACTGCAAAGTATAACG	AM_CTRL	4	0.142857	FALSE
AM_CTRL_ACTGCAACACCTCGTT	AM_CTRL	6	0.0620347	FALSE
AM_CTRL_ACTGCAACAGGGTCTC	AM_CTRL	5	0.0409836	FALSE
AM_CTRL_ACTGCAAGTAAGCAAT	AM_CTRL	6	0.312977	FALSE
AM_CTRL_ACTGCAAGTCCAAAGG	AM_CTRL	5	0.030137	FALSE
AM_CTRL_ACTGCAAGTCCGGACT	AM_CTRL	6	0.107692	FALSE
AM_CTRL_ACTGCAAGTGCCTACG	AM_CTRL	9	0.142857	FALSE
AM_CTRL_ACTGCAAGTGTTCGTA	AM_CTRL	3	0.0903522	FALSE
AM_CTRL_ACTGCAAGTTCCCACT	AM_CTRL	3	0.0865672	FALSE
AM_CTRL_ACTGCAAGTTTATGCG	AM_CTRL	5	0.0595383	FALSE
AM_CTRL_ACTGCAATCCGAGGCT	AM_CTRL	3	0.0427529	FALSE
AM_CTRL_ACTGCAATCCGGACTG	AM_CTRL	8	0.107692	FALSE
AM_CTRL_ACTGCAATCCGTGTAA	AM_CTRL	9	0.0484581	FALSE
AM_CTRL_ACTGCAATCCTCTAGC	AM_CTRL	8	0.0903522	FALSE
AM_CTRL_ACTGCAATCTGCATGA	AM_CTRL	11	0.312977	FALSE
AM_CTRL_ACTGTCCAGCTGAAGC	AM_CTRL	3	0.0464865	FALSE
AM_CTRL_ACTGTCCAGCTGAGCA	AM_CTRL	5	0.0392749	FALSE
AM_CTRL_ACTGTCCAGTAGAATC	AM_CTRL	6	0.0427529	FALSE
AM_CTRL_ACTGTCCAGTATCCTG	AM_CTRL	14	0.10299	FALSE
AM_CTRL_ACTGTCCGTAAGCGGT	AM_CTRL	3	0.0903522	FALSE
AM_CTRL_ACTGTCCGTGACAGGT	AM_CTRL	8	0.0274579	FALSE
AM_CTRL_ACTGTCCTCTAAGGAA	AM_CTRL	6	0.0865672	FALSE
AM_CTRL_ACTGTCCTCTCACGAA	AM_CTRL	5	0.117967	FALSE
AM_CTRL_ACTGTGAAGGTGCGAT	AM_CTRL	2	0.0673575	FALSE
AM_CTRL_ACTGTGACACAAAGCG	AM_CTRL	8	0.19685	FALSE
AM_CTRL_ACTGTGACACCCTAGG	AM_CTRL	6	0.150215	FALSE
AM_CTRL_ACTGTGACACCGCTAG	AM_CTRL	8	0.0829694	FALSE
AM_CTRL_ACTGTGAGTCTTGAGT	AM_CTRL	8	0.0376238	FALSE
AM_CTRL_ACTGTGAGTTACGATC	AM_CTRL	11	0.098546	FALSE
AM_CTRL_ACTGTGAGTTCCGCTT	AM_CTRL	11	0.129594	FALSE
AM_CTRL_ACTGTGATCTACCTTA	AM_CTRL	9	0.252396	FALSE
AM_CTRL_ACTTAGGAGGGTGAAA	AM_CTRL	9	0.0315399	FALSE
AM_CTRL_ACTTAGGCAGCATGCC	AM_CTRL	5	0.0673575	FALSE
AM_CTRL_ACTTAGGCATTGTGCA	AM_CTRL	13	0.030137	FALSE
AM_CTRL_ACTTAGGGTTGTTTGG	AM_CTRL	11	0.044586	FALSE
AM_CTRL_ACTTAGGTCACACCCT	AM_CTRL	9	0.55	FALSE
AM_CTRL_ACTTAGGTCAGACTGT	AM_CTRL	5	0.098546	FALSE
AM_CTRL_ACTTAGGTCAGCGTCG	AM_CTRL	5	0.0505051	FALSE
AM_CTRL_ACTTATCAGCATGGGT	AM_CTRL	11	0.0315399	FALSE
AM_CTRL_ACTTATCAGTCTGGTT	AM_CTRL	9	0.028777	FALSE
AM_CTRL_ACTTATCCAACTGAAA	AM_CTRL	6	0.0249355	FALSE
AM_CTRL_ACTTATCCAAGTTCGT	AM_CTRL	9	0.0392749	FALSE
AM_CTRL_ACTTATCCACTGTGTA	AM_CTRL	2	0.208791	FALSE
AM_CTRL_ACTTATCCAGACAAAT	AM_CTRL	3	0.0795455	FALSE
AM_CTRL_ACTTATCGTCATCCGG	AM_CTRL	6	0.208791	FALSE
AM_CTRL_ACTTATCTCAAACGAA	AM_CTRL	9	0.0829694	FALSE
AM_CTRL_ACTTATCTCACTCTTA	AM_CTRL	11	0.0673575	FALSE
AM_CTRL_ACTTATCTCCGACGGT	AM_CTRL	11	0.0392749	FALSE
AM_CTRL_ACTTATCTCTCAGAAC	AM_CTRL	11	0.622378	FALSE
AM_CTRL_ACTTCCGAGAGAAGGT	AM_CTRL	6	0.0595383	FALSE
AM_CTRL_ACTTCCGCACGAGAAC	AM_CTRL	2	0.0344828	FALSE
AM_CTRL_ACTTCCGGTCGAACGA	AM_CTRL	3	0.0646388	FALSE
AM_CTRL_ACTTCCGGTGTCTAAC	AM_CTRL	9	0.0505051	FALSE
AM_CTRL_ACTTCCGGTTCGTTCC	AM_CTRL	1	0.290323	FALSE
AM_CTRL_ACTTCCGTCAGGACAG	AM_CTRL	3	0.0762829	FALSE
AM_CTRL_ACTTCCGTCCCGGTAG	AM_CTRL	5	0.0526316	FALSE
AM_CTRL_ACTTCCGTCGGTCAGC	AM_CTRL	6	0.0943396	FALSE
AM_CTRL_ACTTCGCAGAACCGCA	AM_CTRL	5	0.0315399	FALSE
AM_CTRL_ACTTCGCAGAATTCAG	AM_CTRL	9	0.098546	FALSE
AM_CTRL_ACTTCGCAGAGCAGCT	AM_CTRL	9	0.0762829	FALSE
AM_CTRL_ACTTCGCAGCCATGCC	AM_CTRL	6	0.0620347	FALSE
AM_CTRL_ACTTCGCAGCTGGTGA	AM_CTRL	2	0.129594	FALSE
AM_CTRL_ACTTCGCAGGAACGAA	AM_CTRL	11	0.030137	FALSE
AM_CTRL_ACTTCGCCAATGTTGC	AM_CTRL	5	0.117967	FALSE
AM_CTRL_ACTTCGCCACTTGTGA	AM_CTRL	8	0.10299	FALSE
AM_CTRL_ACTTCGCCAGAGGAAA	AM_CTRL	7	0.166667	FALSE
AM_CTRL_ACTTCGCGTACTCGCG	AM_CTRL	8	0.27027	FALSE
AM_CTRL_ACTTCGCGTCCAATCA	AM_CTRL	5	0.0392749	FALSE
AM_CTRL_ACTTCGCGTGCGAGTA	AM_CTRL	14	0.0762829	FALSE
AM_CTRL_ACTTCGCGTTCGTTCC	AM_CTRL	6	0.123596	FALSE
AM_CTRL_ACTTCGCTCCCGAATA	AM_CTRL	11	0.0484581	FALSE
AM_CTRL_ACTTCGCTCCGATAGT	AM_CTRL	9	0.10299	FALSE
AM_CTRL_ACTTCGCTCGCCATAA	AM_CTRL	2	0.0762829	FALSE
AM_CTRL_ACTTTCAAGACAACTA	AM_CTRL	6	0.0548425	FALSE
AM_CTRL_ACTTTCAAGAGGGTGG	AM_CTRL	3	0.0620347	FALSE
AM_CTRL_ACTTTCAAGATGCTTC	AM_CTRL	11	0.175904	FALSE
AM_CTRL_ACTTTCAAGCTGACAG	AM_CTRL	11	0.0237288	FALSE
AM_CTRL_ACTTTCAAGTGCTAGG	AM_CTRL	9	0.18593	FALSE
AM_CTRL_ACTTTCAAGTGGTTGG	AM_CTRL	5	0.290323	FALSE
AM_CTRL_ACTTTCACAGACCATT	AM_CTRL	8	0.0795455	FALSE
AM_CTRL_ACTTTCACAGGTCAAG	AM_CTRL	9	0.0274579	FALSE
AM_CTRL_ACTTTCAGTCGAATTC	AM_CTRL	7	0.123596	FALSE
AM_CTRL_ACTTTCAGTTCTTGTT	AM_CTRL	11	0.0595383	FALSE
AM_CTRL_ACTTTCAGTTGCGGCT	AM_CTRL	5	0.129594	FALSE
AM_CTRL_ACTTTCAGTTGGGCCT	AM_CTRL	5	0.150215	FALSE
AM_CTRL_ACTTTCATCCGACAGC	AM_CTRL	3	0.0673575	FALSE
AM_CTRL_ACTTTCATCCTCTGCA	AM_CTRL	14	0.0315399	FALSE
AM_CTRL_ACTTTCATCGAGTGAG	AM_CTRL	11	0.012436	FALSE
AM_CTRL_ACTTTCATCTCTAGGA	AM_CTRL	8	0.0829694	FALSE
AM_CTRL_ACTTTGTAGCTGAGTG	AM_CTRL	11	0.0548425	FALSE
AM_CTRL_ACTTTGTAGGTGCCTC	AM_CTRL	3	0.0464865	FALSE
AM_CTRL_ACTTTGTAGTATAACG	AM_CTRL	9	0.0526316	FALSE
AM_CTRL_ACTTTGTCAGCGAGTA	AM_CTRL	9	0.0376238	FALSE
AM_CTRL_ACTTTGTCATGATCTG	AM_CTRL	3	0.0376238	FALSE
AM_CTRL_ACTTTGTCATGTAACC	AM_CTRL	5	0.0548425	FALSE
AM_CTRL_ACTTTGTGTGCAAGAC	AM_CTRL	13	0.0329877	FALSE
AM_CTRL_ACTTTGTTCATGAGGG	AM_CTRL	11	0.368421	FALSE
AM_CTRL_ACTTTGTTCCTAGCTC	AM_CTRL	9	0.0673575	FALSE
AM_CTRL_ACTTTGTTCCTCTTTC	AM_CTRL	3	0.0427529	FALSE
AM_CTRL_ACTTTGTTCGGAGATG	AM_CTRL	11	0.0548425	FALSE
AM_CTRL_AGAAATGAGGCTAACG	AM_CTRL	11	0.030137	FALSE
AM_CTRL_AGAAATGCAAAGGCTG	AM_CTRL	9	0.142857	FALSE
AM_CTRL_AGAAATGGTCAAGGCA	AM_CTRL	9	0.0646388	FALSE
AM_CTRL_AGAAATGGTCCGGATC	AM_CTRL	3	0.0943396	FALSE
AM_CTRL_AGAAATGGTTCGTACA	AM_CTRL	6	0.208791	FALSE
AM_CTRL_AGAAATGTCATGGCCG	AM_CTRL	9	0.55	FALSE
AM_CTRL_AGAAATGTCCTGGCTT	AM_CTRL	11	0.0484581	FALSE
AM_CTRL_AGAACAAAGAATCTAG	AM_CTRL	11	0.0360273	FALSE
AM_CTRL_AGAACAAAGCAGCAGT	AM_CTRL	13	0.714286	TRUE
AM_CTRL_AGAACAAAGCTTTCTT	AM_CTRL	9	0.0943396	FALSE
AM_CTRL_AGAACAAAGTAAGACT	AM_CTRL	9	0.0646388	FALSE
AM_CTRL_AGAACAAAGTCGTTAC	AM_CTRL	9	0.0620347	FALSE
AM_CTRL_AGAACAACAAACTCTG	AM_CTRL	9	0.0673575	FALSE
AM_CTRL_AGAACAACAACCGTGC	AM_CTRL	5	0.0548425	FALSE
AM_CTRL_AGAACAAGTACGGATG	AM_CTRL	7	0.221902	FALSE
AM_CTRL_AGAACAAGTCCTCCAT	AM_CTRL	9	0.028777	FALSE
AM_CTRL_AGAACAATCACCCTCA	AM_CTRL	9	0.0595383	FALSE
AM_CTRL_AGAACCTAGCCAACCC	AM_CTRL	6	0.0360273	FALSE
AM_CTRL_AGAACCTCACTGCGTG	AM_CTRL	3	0.10299	FALSE
AM_CTRL_AGAACCTCAGTATTCG	AM_CTRL	2	0.136	FALSE
AM_CTRL_AGAACCTCATTCTTCA	AM_CTRL	8	0.158129	FALSE
AM_CTRL_AGAACCTGTAGGCAAC	AM_CTRL	8	0.0646388	FALSE
AM_CTRL_AGAAGCGAGGAGAGTA	AM_CTRL	5	0.098546	FALSE
AM_CTRL_AGAAGCGCAGAGGTAC	AM_CTRL	9	0.098546	FALSE
AM_CTRL_AGAAGCGGTATGACAA	AM_CTRL	8	0.0571429	FALSE
AM_CTRL_AGAAGCGGTCAATGGG	AM_CTRL	3	0.0701987	FALSE
AM_CTRL_AGAAGCGGTCTCGGAC	AM_CTRL	8	0.0595383	FALSE
AM_CTRL_AGAAGCGGTTTCGCTC	AM_CTRL	2	0.0548425	FALSE
AM_CTRL_AGAAGCGTCCCTCTTT	AM_CTRL	11	0.0249355	FALSE
AM_CTRL_AGAAGCGTCGATCCAA	AM_CTRL	9	0.19685	FALSE
AM_CTRL_AGAAGCGTCGTTCCTG	AM_CTRL	8	0.0214168	FALSE
AM_CTRL_AGAAGTAAGAGAAGGT	AM_CTRL	9	0.026178	FALSE
AM_CTRL_AGAAGTACAACACAAA	AM_CTRL	3	0.0214168	FALSE
AM_CTRL_AGAAGTACATAACAGA	AM_CTRL	11	0.0192308	FALSE
AM_CTRL_AGAAGTAGTATCAAGA	AM_CTRL	6	0.00987306	FALSE
AM_CTRL_AGAAGTAGTGATGAAT	AM_CTRL	9	0.27027	FALSE
AM_CTRL_AGACAAAAGGAATCGC	AM_CTRL	11	0.0526316	FALSE
AM_CTRL_AGACAAACACTAACGT	AM_CTRL	9	0.0392749	FALSE
AM_CTRL_AGACAAAGTGTAACGG	AM_CTRL	3	0.0329877	FALSE
AM_CTRL_AGACAAAGTTTCCATT	AM_CTRL	9	0.150215	FALSE
AM_CTRL_AGACAAATCCTTCTAA	AM_CTRL	6	0.0484581	FALSE
AM_CTRL_AGACAAATCTTGGCTC	AM_CTRL	3	0.0526316	FALSE
AM_CTRL_AGACACTAGAGACAAG	AM_CTRL	14	0.0115607	FALSE
AM_CTRL_AGACACTAGTTACGGG	AM_CTRL	9	0.55	FALSE
AM_CTRL_AGACACTCACGGAAGT	AM_CTRL	9	0.136	FALSE
AM_CTRL_AGACACTCACTACCGG	AM_CTRL	8	0.0646388	FALSE
AM_CTRL_AGACACTCACTTGTGA	AM_CTRL	2	0.175904	FALSE
AM_CTRL_AGACACTCATTCTTCA	AM_CTRL	9	0.136	FALSE
AM_CTRL_AGACACTGTGTAACGG	AM_CTRL	8	0.0701987	FALSE
AM_CTRL_AGACACTGTTAGAAAC	AM_CTRL	14	0.0829694	FALSE
AM_CTRL_AGACACTTCAAACGTC	AM_CTRL	5	0.030137	FALSE
AM_CTRL_AGACACTTCCTCTTTC	AM_CTRL	11	0.150215	FALSE
AM_CTRL_AGACACTTCGCGAAGA	AM_CTRL	5	0.0903522	FALSE
AM_CTRL_AGACAGGAGCTACTGT	AM_CTRL	11	0.0526316	FALSE
AM_CTRL_AGACAGGAGTACGTCT	AM_CTRL	9	0.0571429	FALSE
AM_CTRL_AGACAGGAGTCATCCA	AM_CTRL	11	0.312977	FALSE
AM_CTRL_AGACAGGCAAAGGGTC	AM_CTRL	3	0.028777	FALSE
AM_CTRL_AGACAGGCAATGTTGC	AM_CTRL	9	0.107692	FALSE
AM_CTRL_AGACAGGGTAACATGA	AM_CTRL	6	0.221902	FALSE
AM_CTRL_AGACAGGGTACTAACC	AM_CTRL	9	0.0762829	FALSE
AM_CTRL_AGACAGGGTCCGATCG	AM_CTRL	11	0.123596	FALSE
AM_CTRL_AGACAGGGTGCGTCGT	AM_CTRL	3	0.0505051	FALSE
AM_CTRL_AGACAGGGTGGTACAG	AM_CTRL	3	0.221902	FALSE
AM_CTRL_AGACCATAGACGCAGT	AM_CTRL	6	0.0795455	FALSE
AM_CTRL_AGACCATAGGGACAGG	AM_CTRL	5	0.0505051	FALSE
AM_CTRL_AGACCATAGTCATCCA	AM_CTRL	5	0.136	FALSE
AM_CTRL_AGACCATCACATACTG	AM_CTRL	9	0.0701987	FALSE
AM_CTRL_AGACCATGTAACACCT	AM_CTRL	9	0.142857	FALSE
AM_CTRL_AGACCATTCTCCTGAC	AM_CTRL	5	0.10299	FALSE
AM_CTRL_AGACCCGAGAGGGCGA	AM_CTRL	11	0.0571429	FALSE
AM_CTRL_AGACCCGCATCATCCC	AM_CTRL	6	0.0762829	FALSE
AM_CTRL_AGACCCGGTCAAACGG	AM_CTRL	11	0.098546	FALSE
AM_CTRL_AGACCCGGTTAAAGTG	AM_CTRL	9	0.0903522	FALSE
AM_CTRL_AGACCCGGTTTAGACC	AM_CTRL	3	0.0427529	FALSE
AM_CTRL_AGACCCGTCATCGACA	AM_CTRL	3	0.0943396	FALSE
AM_CTRL_AGACCCGTCCGCTGTT	AM_CTRL	9	0.142857	FALSE
AM_CTRL_AGACCCGTCTGATTCT	AM_CTRL	11	0.030137	FALSE
AM_CTRL_AGACTCAAGATGTTGA	AM_CTRL	6	0.028777	FALSE
AM_CTRL_AGACTCAAGCATCAGG	AM_CTRL	3	0.117967	FALSE
AM_CTRL_AGACTCACACTGGATT	AM_CTRL	5	0.0526316	FALSE
AM_CTRL_AGACTCACATCATCCC	AM_CTRL	8	0.098546	FALSE
AM_CTRL_AGACTCAGTAGGAAAG	AM_CTRL	6	0.208791	FALSE
AM_CTRL_AGACTCAGTCAGATTC	AM_CTRL	5	0.044586	FALSE
AM_CTRL_AGACTCATCAATCGGT	AM_CTRL	11	0.0762829	FALSE
AM_CTRL_AGACTCATCGTCGACG	AM_CTRL	11	0.0548425	FALSE
AM_CTRL_AGACTCATCGTTCTAT	AM_CTRL	9	0.0571429	FALSE
AM_CTRL_AGACTCATCTCAACCC	AM_CTRL	6	0.136	FALSE
AM_CTRL_AGAGAATAGACCTCAT	AM_CTRL	8	0.19685	FALSE
AM_CTRL_AGAGAATCAGCGGATA	AM_CTRL	3	0.0571429	FALSE
AM_CTRL_AGAGAATGTAAGATTG	AM_CTRL	9	0.0409836	FALSE
AM_CTRL_AGAGAATGTTCTCTAT	AM_CTRL	11	0.107692	FALSE
AM_CTRL_AGAGAATTCCGCTGTT	AM_CTRL	3	0.0505051	FALSE
AM_CTRL_AGAGAATTCGCTAGCG	AM_CTRL	3	0.0214168	FALSE
AM_CTRL_AGAGAATTCGTAACAC	AM_CTRL	5	0.044586	FALSE
AM_CTRL_AGAGAGCAGAAGAACG	AM_CTRL	5	0.0161663	FALSE
AM_CTRL_AGAGAGCAGCATGGGT	AM_CTRL	8	0.028777	FALSE
AM_CTRL_AGAGAGCAGTCACTAC	AM_CTRL	6	0.0943396	FALSE
AM_CTRL_AGAGAGCCAGGATGAC	AM_CTRL	9	0.252396	FALSE
AM_CTRL_AGAGAGCCATCATTTC	AM_CTRL	3	0.0595383	FALSE
AM_CTRL_AGAGAGCGTAACAGTA	AM_CTRL	3	0.0548425	FALSE
AM_CTRL_AGAGCAGAGTTACGAA	AM_CTRL	5	0.0315399	FALSE
AM_CTRL_AGAGCAGAGTTCATGC	AM_CTRL	6	0.0427529	FALSE
AM_CTRL_AGAGCAGCATTCAGCA	AM_CTRL	9	0.0595383	FALSE
AM_CTRL_AGAGCAGTCAGAGCGA	AM_CTRL	5	0.044586	FALSE
AM_CTRL_AGAGCAGTCATTACGG	AM_CTRL	9	0.0731707	FALSE
AM_CTRL_AGAGCAGTCTCGTCGT	AM_CTRL	6	0.0237288	FALSE
AM_CTRL_AGAGCCCAGCATGAAT	AM_CTRL	8	0.0274579	FALSE
AM_CTRL_AGAGCCCAGCCGTAAG	AM_CTRL	14	0.0203087	FALSE
AM_CTRL_AGAGCCCAGCTGCCAC	AM_CTRL	5	0.0376238	FALSE
AM_CTRL_AGAGCCCCAGTTTCAG	AM_CTRL	6	0.0701987	FALSE
AM_CTRL_AGAGCCCCATGGGAAC	AM_CTRL	3	0.0571429	FALSE
AM_CTRL_AGAGCCCGTCACGTGC	AM_CTRL	6	0.0249355	FALSE
AM_CTRL_AGAGCCCGTCGTCGGT	AM_CTRL	5	0.0237288	FALSE
AM_CTRL_AGAGCCCGTTAGAGTA	AM_CTRL	8	0.0701987	FALSE
AM_CTRL_AGAGCCCGTTCCACGG	AM_CTRL	8	0.0865672	FALSE
AM_CTRL_AGAGCCCTCAGGTGTT	AM_CTRL	6	0.0548425	FALSE
AM_CTRL_AGAGCCCTCTCATGGA	AM_CTRL	8	0.0795455	FALSE
AM_CTRL_AGATAGAAGGGTTTCT	AM_CTRL	6	0.117967	FALSE
AM_CTRL_AGATAGAAGGTCCAGA	AM_CTRL	1	0.252396	FALSE
AM_CTRL_AGATAGAAGGTGCCTC	AM_CTRL	9	0.208791	FALSE
AM_CTRL_AGATAGAAGTCCTGCG	AM_CTRL	9	0.150215	FALSE
AM_CTRL_AGATAGACAACGATTC	AM_CTRL	8	0.150215	FALSE
AM_CTRL_AGATAGACACACACTA	AM_CTRL	11	0.10299	FALSE
AM_CTRL_AGATAGACAGGTCCGT	AM_CTRL	3	0.0484581	FALSE
AM_CTRL_AGATAGACAGTGGCTC	AM_CTRL	3	0.0903522	FALSE
AM_CTRL_AGATAGAGTACTCGAT	AM_CTRL	8	0.0701987	FALSE
AM_CTRL_AGATAGAGTGCGTCGT	AM_CTRL	5	0.0484581	FALSE
AM_CTRL_AGATAGAGTTGTTTGG	AM_CTRL	5	0.112676	FALSE
AM_CTRL_AGATAGATCCCAAGTA	AM_CTRL	6	0.0344828	FALSE
AM_CTRL_AGATAGATCGCCGAGT	AM_CTRL	5	0.0249355	FALSE
AM_CTRL_AGATCCAAGAAGTCTA	AM_CTRL	14	0.098546	FALSE
AM_CTRL_AGATCCAAGAGATTCA	AM_CTRL	5	0.026178	FALSE
AM_CTRL_AGATCCAAGCATCCCG	AM_CTRL	9	0.0505051	FALSE
AM_CTRL_AGATCCAAGCTCGAAG	AM_CTRL	5	0.0409836	FALSE
AM_CTRL_AGATCCAAGGACTTCT	AM_CTRL	5	0.0571429	FALSE
AM_CTRL_AGATCCAAGTCAGAGC	AM_CTRL	11	0.0214168	FALSE
AM_CTRL_AGATCCACAGTTAGGG	AM_CTRL	9	0.0865672	FALSE
AM_CTRL_AGATCCAGTCCCTGAG	AM_CTRL	3	0.0795455	FALSE
AM_CTRL_AGATCCAGTTTGATCG	AM_CTRL	9	0.0484581	FALSE
AM_CTRL_AGATCCAGTTTGGGTT	AM_CTRL	3	0.0505051	FALSE
AM_CTRL_AGATCCATCACCCTCA	AM_CTRL	3	0.0225564	FALSE
AM_CTRL_AGATCCATCGGAGTGA	AM_CTRL	11	0.0505051	FALSE
AM_CTRL_AGATCGTAGGTCGTGA	AM_CTRL	3	0.27027	FALSE
AM_CTRL_AGATCGTAGGTGAGCT	AM_CTRL	11	0.0548425	FALSE
AM_CTRL_AGATCGTCATGGGTCC	AM_CTRL	6	0.0571429	FALSE
AM_CTRL_AGATCGTGTAAGTCAA	AM_CTRL	3	0.0548425	FALSE
AM_CTRL_AGATCGTGTACCGTGC	AM_CTRL	9	0.18593	FALSE
AM_CTRL_AGATCGTGTACCTGTA	AM_CTRL	9	0.098546	FALSE
AM_CTRL_AGATCGTGTTCCACAA	AM_CTRL	9	0.0505051	FALSE
AM_CTRL_AGATCGTGTTGTTGCA	AM_CTRL	5	0.112676	FALSE
AM_CTRL_AGATGAAAGGAGACCT	AM_CTRL	7	0.27027	FALSE
AM_CTRL_AGATGAAAGGATGGCT	AM_CTRL	11	0.0620347	FALSE
AM_CTRL_AGATGAAAGGGACTGT	AM_CTRL	9	0.0571429	FALSE
AM_CTRL_AGATGAACACCTGTCT	AM_CTRL	6	0.136	FALSE
AM_CTRL_AGATGAACAGGAATCG	AM_CTRL	6	0.028777	FALSE
AM_CTRL_AGATGAAGTCATTGCA	AM_CTRL	11	0.0795455	FALSE
AM_CTRL_AGATGAAGTGTAGTGG	AM_CTRL	9	0.107692	FALSE
AM_CTRL_AGATGAATCCCGTTCA	AM_CTRL	3	0.0214168	FALSE
AM_CTRL_AGATGAATCGCTGATA	AM_CTRL	9	0.0505051	FALSE
AM_CTRL_AGATGCTAGATTGTGA	AM_CTRL	5	0.0203087	FALSE
AM_CTRL_AGATGCTAGCGCACAA	AM_CTRL	2	0.0701987	FALSE
AM_CTRL_AGATGCTCAACGACTT	AM_CTRL	9	0.158129	FALSE
AM_CTRL_AGATGCTGTTCAAGTC	AM_CTRL	9	0.0392749	FALSE
AM_CTRL_AGATGCTTCCACCCTA	AM_CTRL	9	0.0595383	FALSE
AM_CTRL_AGCATCAAGTATGTAG	AM_CTRL	9	0.0329877	FALSE
AM_CTRL_AGCATCAAGTCATGGG	AM_CTRL	6	0.0701987	FALSE
AM_CTRL_AGCATCACAAGCCCAC	AM_CTRL	13	0.0181818	FALSE
AM_CTRL_AGCATCAGTCCGGTCA	AM_CTRL	5	0.0673575	FALSE
AM_CTRL_AGCATCAGTCGCGGTT	AM_CTRL	11	0.0762829	FALSE
AM_CTRL_AGCATCATCCTGGCTT	AM_CTRL	6	0.0505051	FALSE
AM_CTRL_AGCATCATCGGTGAAG	AM_CTRL	13	0.0526316	FALSE
AM_CTRL_AGCATCATCTTGGAAC	AM_CTRL	6	0.0795455	FALSE
AM_CTRL_AGCCAATAGCAGCACA	AM_CTRL	5	0.221902	FALSE
AM_CTRL_AGCCAATAGTACAGCG	AM_CTRL	13	0.0249355	FALSE
AM_CTRL_AGCCAATCAAGTCGTT	AM_CTRL	8	0.166667	FALSE
AM_CTRL_AGCCAATCACCCTGTT	AM_CTRL	8	0.0315399	FALSE
AM_CTRL_AGCCAATGTCATAACC	AM_CTRL	8	0.0329877	FALSE
AM_CTRL_AGCCAATGTCGCTGCA	AM_CTRL	9	0.0829694	FALSE
AM_CTRL_AGCCAATGTTCCCAAA	AM_CTRL	2	0.0731707	FALSE
AM_CTRL_AGCCAATTCACATTGG	AM_CTRL	9	0.0829694	FALSE
AM_CTRL_AGCCACGAGACAGTCG	AM_CTRL	11	0.0142536	FALSE
AM_CTRL_AGCCACGAGCTCGGCT	AM_CTRL	3	0.0376238	FALSE
AM_CTRL_AGCCACGAGCTGGTGA	AM_CTRL	9	0.0829694	FALSE
AM_CTRL_AGCCACGAGGCATCTT	AM_CTRL	3	0.0701987	FALSE
AM_CTRL_AGCCACGCAGCTGTCG	AM_CTRL	6	0.0731707	FALSE
AM_CTRL_AGCCACGCATCCGATA	AM_CTRL	5	0.123596	FALSE
AM_CTRL_AGCCACGGTGTTGATC	AM_CTRL	9	0.0142536	FALSE
AM_CTRL_AGCCACGTCCTTCACG	AM_CTRL	7	0.112676	FALSE
AM_CTRL_AGCCACGTCGGAACTT	AM_CTRL	9	0.030137	FALSE
AM_CTRL_AGCCACGTCGGAATTC	AM_CTRL	8	0.0329877	FALSE
AM_CTRL_AGCCAGCAGCATTTCG	AM_CTRL	5	0.044586	FALSE
AM_CTRL_AGCCAGCCACGCGGTT	AM_CTRL	6	0.0392749	FALSE
AM_CTRL_AGCCAGCCACTAGGCC	AM_CTRL	2	0.0865672	FALSE
AM_CTRL_AGCCAGCCATGTCTAG	AM_CTRL	6	0.0225564	FALSE
AM_CTRL_AGCCAGCGTCTTGGTA	AM_CTRL	13	0.0701987	FALSE
AM_CTRL_AGCCAGCGTGCACGCT	AM_CTRL	3	0.0464865	FALSE
AM_CTRL_AGCGATTAGCAGCCCT	AM_CTRL	11	0.0115607	FALSE
AM_CTRL_AGCGATTCACCTGCAG	AM_CTRL	9	0.166667	FALSE
AM_CTRL_AGCGATTCACCTGCTT	AM_CTRL	9	0.0865672	FALSE
AM_CTRL_AGCGATTCAGCCATTA	AM_CTRL	5	0.0344828	FALSE
AM_CTRL_AGCGATTCATGGGTCC	AM_CTRL	9	0.0595383	FALSE
AM_CTRL_AGCGATTGTGAGGAAA	AM_CTRL	11	0.290323	FALSE
AM_CTRL_AGCGATTTCATGGAGG	AM_CTRL	8	0.208791	FALSE
AM_CTRL_AGCGATTTCCTACAAG	AM_CTRL	11	0.098546	FALSE
AM_CTRL_AGCGCCAAGAGCCTGA	AM_CTRL	9	0.0409836	FALSE
AM_CTRL_AGCGCCACAAATGAGT	AM_CTRL	11	0.0571429	FALSE
AM_CTRL_AGCGCCAGTGCATTTG	AM_CTRL	6	0.112676	FALSE
AM_CTRL_AGCGCCAGTGCCTGAC	AM_CTRL	7	0.368421	FALSE
AM_CTRL_AGCGCCAGTGGAAGTC	AM_CTRL	14	0.0620347	FALSE
AM_CTRL_AGCGCCAGTTAAACCC	AM_CTRL	5	0.0484581	FALSE
AM_CTRL_AGCGCTGAGAGTTGTA	AM_CTRL	9	0.0392749	FALSE
AM_CTRL_AGCGCTGCACAGCTTA	AM_CTRL	5	0.0376238	FALSE
AM_CTRL_AGCGCTGCAGCATTGT	AM_CTRL	9	0.0762829	FALSE
AM_CTRL_AGCGCTGCAGGGAGAG	AM_CTRL	11	0.0762829	FALSE
AM_CTRL_AGCGCTGGTACGTACT	AM_CTRL	6	0.117967	FALSE
AM_CTRL_AGCGCTGGTAGTCTGT	AM_CTRL	2	0.0526316	FALSE
AM_CTRL_AGCGCTGGTGCTGATT	AM_CTRL	6	0.0646388	FALSE
AM_CTRL_AGCGCTGTCAGCCTCT	AM_CTRL	6	0.0762829	FALSE
AM_CTRL_AGCGCTGTCATTTCGT	AM_CTRL	11	0.0526316	FALSE
AM_CTRL_AGCGCTGTCCATCAGA	AM_CTRL	3	0.0360273	FALSE
AM_CTRL_AGCGCTGTCGCTCATC	AM_CTRL	8	0.0829694	FALSE
AM_CTRL_AGCGCTGTCTCCCATG	AM_CTRL	6	0.0620347	FALSE
AM_CTRL_AGCGTATAGGATTTGA	AM_CTRL	5	0.136	FALSE
AM_CTRL_AGCGTATAGGGTAGCT	AM_CTRL	6	0.0701987	FALSE
AM_CTRL_AGCGTATAGTAGTCTC	AM_CTRL	6	0.0595383	FALSE
AM_CTRL_AGCGTATCACCTGTCT	AM_CTRL	9	0.044586	FALSE
AM_CTRL_AGCGTATCAGCTGTTA	AM_CTRL	8	0.117967	FALSE
AM_CTRL_AGCGTATCATAGATGA	AM_CTRL	6	0.158129	FALSE
AM_CTRL_AGCGTATCATGTAACC	AM_CTRL	6	0.0646388	FALSE
AM_CTRL_AGCGTATGTGTGAATA	AM_CTRL	6	0.0392749	FALSE
AM_CTRL_AGCGTATGTTATGTGC	AM_CTRL	8	0.129594	FALSE
AM_CTRL_AGCGTATTCAGAGTGG	AM_CTRL	8	0.0673575	FALSE
AM_CTRL_AGCGTATTCCTGTTGC	AM_CTRL	9	0.0181818	FALSE
AM_CTRL_AGCGTATTCGAGAACG	AM_CTRL	9	0.0903522	FALSE
AM_CTRL_AGCGTATTCTCTATGT	AM_CTRL	6	0.158129	FALSE
AM_CTRL_AGCGTCGAGACCAGAC	AM_CTRL	9	0.136	FALSE
AM_CTRL_AGCGTCGCAGGAAGTC	AM_CTRL	11	0.0526316	FALSE
AM_CTRL_AGCGTCGCATCAACCA	AM_CTRL	9	0.0505051	FALSE
AM_CTRL_AGCGTCGCATGAATAG	AM_CTRL	9	0.0762829	FALSE
AM_CTRL_AGCGTCGCATTGGATC	AM_CTRL	11	0.0903522	FALSE
AM_CTRL_AGCGTCGGTCGCCTAG	AM_CTRL	5	0.368421	FALSE
AM_CTRL_AGCGTCGGTTCTCAGA	AM_CTRL	6	0.0392749	FALSE
AM_CTRL_AGCGTCGTCTAAGGAA	AM_CTRL	9	0.491525	FALSE
AM_CTRL_AGCTACAAGAAGTCCG	AM_CTRL	8	0.044586	FALSE
AM_CTRL_AGCTACAAGGTCGCCT	AM_CTRL	9	0.166667	FALSE
AM_CTRL_AGCTACAAGTAATCCC	AM_CTRL	13	0.0505051	FALSE
AM_CTRL_AGCTACAGTAGGAAAG	AM_CTRL	11	0.0795455	FALSE
AM_CTRL_AGCTACAGTCCAGCGT	AM_CTRL	9	0.0865672	FALSE
AM_CTRL_AGCTACAGTCTACAGT	AM_CTRL	11	0.0865672	FALSE
AM_CTRL_AGCTACAGTGACGTCC	AM_CTRL	14	0.0161663	FALSE
AM_CTRL_AGCTACAGTTGGGATG	AM_CTRL	14	0.0484581	FALSE
AM_CTRL_AGCTACATCCATTTCA	AM_CTRL	3	0.0829694	FALSE
AM_CTRL_AGCTACATCTAGTTCT	AM_CTRL	8	0.221902	FALSE
AM_CTRL_AGCTACATCTGTAAGC	AM_CTRL	11	0.0571429	FALSE
AM_CTRL_AGCTCAAAGAACTTCC	AM_CTRL	9	0.18593	FALSE
AM_CTRL_AGCTCAAAGAGGCCAT	AM_CTRL	8	0.0376238	FALSE
AM_CTRL_AGCTCAAAGGCCTTGC	AM_CTRL	9	0.142857	FALSE
AM_CTRL_AGCTCAACAAGAATAC	AM_CTRL	6	0.136	FALSE
AM_CTRL_AGCTCAACAGCCGGTT	AM_CTRL	3	0.142857	FALSE
AM_CTRL_AGCTCAAGTCCTCCTA	AM_CTRL	9	0.044586	FALSE
AM_CTRL_AGCTCAAGTTAAGCAA	AM_CTRL	3	0.0595383	FALSE
AM_CTRL_AGCTCAATCCATCACC	AM_CTRL	9	0.158129	FALSE
AM_CTRL_AGCTCAATCGATGCTA	AM_CTRL	3	0.0427529	FALSE
AM_CTRL_AGCTTCCAGATCGGTG	AM_CTRL	9	0.0795455	FALSE
AM_CTRL_AGCTTCCAGCTTCTAG	AM_CTRL	8	0.0505051	FALSE
AM_CTRL_AGCTTCCGTAACTTCG	AM_CTRL	8	0.136	FALSE
AM_CTRL_AGCTTCCGTATCCTCC	AM_CTRL	14	0.236364	FALSE
AM_CTRL_AGCTTCCGTCCACACG	AM_CTRL	13	0.0360273	FALSE
AM_CTRL_AGCTTCCGTCTTGAGT	AM_CTRL	14	0.19685	FALSE
AM_CTRL_AGCTTCCGTGGAAGTC	AM_CTRL	9	0.18593	FALSE
AM_CTRL_AGCTTCCTCCAGTACA	AM_CTRL	9	0.0392749	FALSE
AM_CTRL_AGCTTCCTCGGCTTCT	AM_CTRL	9	0.10299	FALSE
AM_CTRL_AGCTTCCTCTCCGAAA	AM_CTRL	6	0.19685	FALSE
AM_CTRL_AGCTTCCTCTTCGGTC	AM_CTRL	8	0.0548425	FALSE
AM_CTRL_AGGAAATAGCGTATAA	AM_CTRL	5	0.150215	FALSE
AM_CTRL_AGGAAATCAATGAGCG	AM_CTRL	5	0.0903522	FALSE
AM_CTRL_AGGAAATCACCGCTGA	AM_CTRL	9	0.0225564	FALSE
AM_CTRL_AGGAAATCAGAGAATT	AM_CTRL	6	0.0701987	FALSE
AM_CTRL_AGGAAATGTAGTGATA	AM_CTRL	8	0.0427529	FALSE
AM_CTRL_AGGAAATGTATTGGCT	AM_CTRL	9	0.0943396	FALSE
AM_CTRL_AGGAAATGTGAATGAT	AM_CTRL	6	0.0795455	FALSE
AM_CTRL_AGGAAATTCAAAGGAT	AM_CTRL	5	0.028777	FALSE
AM_CTRL_AGGAAATTCTCTTAAC	AM_CTRL	11	0.0329877	FALSE
AM_CTRL_AGGAATAAGCGTCTGC	AM_CTRL	3	0.136	FALSE
AM_CTRL_AGGAATAAGGCGAAGG	AM_CTRL	3	0.107692	FALSE
AM_CTRL_AGGAATACAATACAGA	AM_CTRL	3	0.107692	FALSE
AM_CTRL_AGGAATACAGTCTCTC	AM_CTRL	2	0.0865672	FALSE
AM_CTRL_AGGAATAGTCATCGCG	AM_CTRL	11	0.252396	FALSE
AM_CTRL_AGGAATAGTCTACGTA	AM_CTRL	5	0.0571429	FALSE
AM_CTRL_AGGAATAGTGGTAATA	AM_CTRL	9	0.0701987	FALSE
AM_CTRL_AGGAATAGTTCAGGTT	AM_CTRL	3	0.142857	FALSE
AM_CTRL_AGGAATAGTTCTCCAC	AM_CTRL	11	0.0526316	FALSE
AM_CTRL_AGGAATATCACAGAGG	AM_CTRL	11	0.0392749	FALSE
AM_CTRL_AGGAATATCCACGGGT	AM_CTRL	11	0.19685	FALSE
AM_CTRL_AGGACGAAGAGTTCGG	AM_CTRL	3	0.0595383	FALSE
AM_CTRL_AGGACGAAGCAGGCTA	AM_CTRL	9	0.0762829	FALSE
AM_CTRL_AGGACGAAGCGAGGAG	AM_CTRL	11	0.0595383	FALSE
AM_CTRL_AGGACGAAGGCCTAAG	AM_CTRL	9	0.0464865	FALSE
AM_CTRL_AGGACGACAAGTAGTA	AM_CTRL	11	0.0376238	FALSE
AM_CTRL_AGGACGACACCAGTTA	AM_CTRL	6	0.10299	FALSE
AM_CTRL_AGGACGAGTACTAAGA	AM_CTRL	8	0.0376238	FALSE
AM_CTRL_AGGACGATCAGCAGAG	AM_CTRL	3	0.0673575	FALSE
AM_CTRL_AGGACGATCTCCGTGT	AM_CTRL	6	0.0151976	FALSE
AM_CTRL_AGGACTTAGGGCCTCT	AM_CTRL	6	0.0237288	FALSE
AM_CTRL_AGGACTTCAACTAGAA	AM_CTRL	6	0.0376238	FALSE
AM_CTRL_AGGACTTCAGTTGTTG	AM_CTRL	3	0.028777	FALSE
AM_CTRL_AGGACTTCATCTTAGG	AM_CTRL	6	0.0484581	FALSE
AM_CTRL_AGGACTTCATTGTGCA	AM_CTRL	6	0.0701987	FALSE
AM_CTRL_AGGACTTTCGACCACG	AM_CTRL	5	0.0409836	FALSE
AM_CTRL_AGGACTTTCTTCCGTG	AM_CTRL	8	0.129594	FALSE
AM_CTRL_AGGAGGTAGCTGTTCA	AM_CTRL	9	0.0701987	FALSE
AM_CTRL_AGGAGGTAGGACAGCT	AM_CTRL	17	0.112676	FALSE
AM_CTRL_AGGAGGTAGTGAGCCA	AM_CTRL	3	0.123596	FALSE
AM_CTRL_AGGAGGTCAAGAATAC	AM_CTRL	17	0.0943396	FALSE
AM_CTRL_AGGAGGTCAATTGGTC	AM_CTRL	5	0.0360273	FALSE
AM_CTRL_AGGAGGTCAGCCTACG	AM_CTRL	9	0.0571429	FALSE
AM_CTRL_AGGAGGTCAGTCAGCC	AM_CTRL	3	0.0829694	FALSE
AM_CTRL_AGGAGGTCATAGGCGA	AM_CTRL	11	0.0526316	FALSE
AM_CTRL_AGGAGGTCATTGGCAT	AM_CTRL	9	0.158129	FALSE
AM_CTRL_AGGAGGTGTCGGATTT	AM_CTRL	14	0.030137	FALSE
AM_CTRL_AGGAGGTTCATTCGTT	AM_CTRL	6	0.0548425	FALSE
AM_CTRL_AGGAGGTTCGAGAGCA	AM_CTRL	9	0.0427529	FALSE
AM_CTRL_AGGATAAAGTCACGCC	AM_CTRL	8	0.0203087	FALSE
AM_CTRL_AGGATAACAAGTGCAG	AM_CTRL	9	0.0526316	FALSE
AM_CTRL_AGGATAACAGGTCTCG	AM_CTRL	9	0.0409836	FALSE
AM_CTRL_AGGATAACATGACGTT	AM_CTRL	11	0.0595383	FALSE
AM_CTRL_AGGATAAGTACCTGTA	AM_CTRL	5	0.0409836	FALSE
AM_CTRL_AGGATAAGTAGTTAGA	AM_CTRL	9	0.0943396	FALSE
AM_CTRL_AGGATAAGTATCGTAC	AM_CTRL	8	0.0329877	FALSE
AM_CTRL_AGGATAAGTCACTTAG	AM_CTRL	11	0.0903522	FALSE
AM_CTRL_AGGATAAGTCTACGTA	AM_CTRL	13	0.0646388	FALSE
AM_CTRL_AGGATAAGTGAATAAC	AM_CTRL	8	0.0701987	FALSE
AM_CTRL_AGGATAATCATTCTTG	AM_CTRL	11	0.0731707	FALSE
AM_CTRL_AGGATAATCTTTCCAA	AM_CTRL	9	0.0329877	FALSE
AM_CTRL_AGGATCTAGACAGCGT	AM_CTRL	11	0.107692	FALSE
AM_CTRL_AGGATCTCAGAAATCA	AM_CTRL	17	0.175904	FALSE
AM_CTRL_AGGATCTCATATCTGG	AM_CTRL	5	0.0548425	FALSE
AM_CTRL_AGGATCTGTACGATCT	AM_CTRL	3	0.0673575	FALSE
AM_CTRL_AGGATCTGTACGATTC	AM_CTRL	11	0.0344828	FALSE
AM_CTRL_AGGATCTGTATCGCTA	AM_CTRL	5	0.0484581	FALSE
AM_CTRL_AGGATCTGTGAGCTCC	AM_CTRL	8	0.0548425	FALSE
AM_CTRL_AGGATCTGTTAGTCGT	AM_CTRL	3	0.0344828	FALSE
AM_CTRL_AGGATCTTCGCTGTCT	AM_CTRL	9	0.10299	FALSE
AM_CTRL_AGGCATTAGCGGGTAT	AM_CTRL	6	0.028777	FALSE
AM_CTRL_AGGCATTCAACAGTGG	AM_CTRL	8	0.0731707	FALSE
AM_CTRL_AGGCATTCAGGGCTTC	AM_CTRL	11	0.0795455	FALSE
AM_CTRL_AGGCATTGTCTCGGGT	AM_CTRL	8	0.0360273	FALSE
AM_CTRL_AGGCATTGTGCTCTTC	AM_CTRL	15	0.0646388	FALSE
AM_CTRL_AGGCATTGTTGCACGC	AM_CTRL	14	0.0409836	FALSE
AM_CTRL_AGGCATTTCACAATGC	AM_CTRL	9	0.0392749	FALSE
AM_CTRL_AGGCATTTCACCCTTG	AM_CTRL	5	0.0526316	FALSE
AM_CTRL_AGGCATTTCCAATCCC	AM_CTRL	5	0.0464865	FALSE
AM_CTRL_AGGCATTTCTCAACCC	AM_CTRL	3	0.0731707	FALSE
AM_CTRL_AGGCCACAGATGAAGG	AM_CTRL	9	0.107692	FALSE
AM_CTRL_AGGCCACAGCCTGAAG	AM_CTRL	9	0.166667	FALSE
AM_CTRL_AGGCCACCAGCTGGTC	AM_CTRL	3	0.0620347	FALSE
AM_CTRL_AGGCCACGTGAGACGT	AM_CTRL	3	0.0865672	FALSE
AM_CTRL_AGGCCACTCCGACATA	AM_CTRL	10	0.175904	FALSE
AM_CTRL_AGGCCACTCGCTACGG	AM_CTRL	8	0.0274579	FALSE
AM_CTRL_AGGCTGCAGACCCTTA	AM_CTRL	5	0.129594	FALSE
AM_CTRL_AGGCTGCAGATGACCG	AM_CTRL	6	0.0548425	FALSE
AM_CTRL_AGGCTGCAGTAGAATC	AM_CTRL	9	0.0484581	FALSE
AM_CTRL_AGGCTGCCAACTGAAA	AM_CTRL	10	0.27027	FALSE
AM_CTRL_AGGCTGCCACATAACC	AM_CTRL	9	0.150215	FALSE
AM_CTRL_AGGCTGCGTAGGGTAC	AM_CTRL	8	0.030137	FALSE
AM_CTRL_AGGCTGCGTGTGTGGA	AM_CTRL	16	0.166667	FALSE
AM_CTRL_AGGCTGCTCATGCAGT	AM_CTRL	3	0.158129	FALSE
AM_CTRL_AGGCTGCTCTGGAAGG	AM_CTRL	11	0.107692	FALSE
AM_CTRL_AGGGAGTAGCATTTCG	AM_CTRL	11	0.112676	FALSE
AM_CTRL_AGGGAGTAGTACAACA	AM_CTRL	6	0.0548425	FALSE
AM_CTRL_AGGGAGTCACCCGTAG	AM_CTRL	11	0.0360273	FALSE
AM_CTRL_AGGGAGTCACGTACTA	AM_CTRL	6	0.150215	FALSE
AM_CTRL_AGGGAGTCATGCCGCA	AM_CTRL	6	0.142857	FALSE
AM_CTRL_AGGGAGTCATTGGCAT	AM_CTRL	6	0.123596	FALSE
AM_CTRL_AGGGAGTCATTGTCGA	AM_CTRL	2	0.175904	FALSE
AM_CTRL_AGGGAGTGTAGACTGG	AM_CTRL	5	0.0376238	FALSE
AM_CTRL_AGGGAGTGTTACCTTT	AM_CTRL	8	0.129594	FALSE
AM_CTRL_AGGGAGTGTTATGACC	AM_CTRL	3	0.0673575	FALSE
AM_CTRL_AGGGAGTTCAGCGTCG	AM_CTRL	8	0.166667	FALSE
AM_CTRL_AGGGAGTTCCGTATAG	AM_CTRL	9	0.0595383	FALSE
AM_CTRL_AGGGAGTTCTCCAAGA	AM_CTRL	10	0.175904	FALSE
AM_CTRL_AGGGCCTAGACATAGT	AM_CTRL	9	0.0595383	FALSE
AM_CTRL_AGGGCCTAGAGAGCAA	AM_CTRL	6	0.0943396	FALSE
AM_CTRL_AGGGCCTAGCCAGTAG	AM_CTRL	6	0.0315399	FALSE
AM_CTRL_AGGGCCTAGGTCACCC	AM_CTRL	8	0.0409836	FALSE
AM_CTRL_AGGGCCTAGTACAACA	AM_CTRL	5	0.0701987	FALSE
AM_CTRL_AGGGCCTAGTTCGGTT	AM_CTRL	11	0.221902	FALSE
AM_CTRL_AGGGCCTCACAACATC	AM_CTRL	5	0.0360273	FALSE
AM_CTRL_AGGGCCTCACCTGCTT	AM_CTRL	14	0.0329877	FALSE
AM_CTRL_AGGGCCTGTGCGTTTA	AM_CTRL	13	0.368421	FALSE
AM_CTRL_AGGGCCTGTTCCGGTG	AM_CTRL	5	0.0673575	FALSE
AM_CTRL_AGGGCCTGTTGATGTC	AM_CTRL	8	0.0548425	FALSE
AM_CTRL_AGGGCCTTCACCATAG	AM_CTRL	14	0.0376238	FALSE
AM_CTRL_AGGGCCTTCCCAGGAC	AM_CTRL	11	0.107692	FALSE
AM_CTRL_AGGGCCTTCCTAGCCT	AM_CTRL	11	0.0505051	FALSE
AM_CTRL_AGGGCCTTCCTATTGT	AM_CTRL	9	0.026178	FALSE
AM_CTRL_AGGGCCTTCCTGGGTG	AM_CTRL	3	0.142857	FALSE
AM_CTRL_AGGGCCTTCGCTACGG	AM_CTRL	5	0.0762829	FALSE
AM_CTRL_AGGGCCTTCTAAGCCA	AM_CTRL	8	0.0673575	FALSE
AM_CTRL_AGGGCTCAGGTGCCTC	AM_CTRL	9	0.0673575	FALSE
AM_CTRL_AGGGCTCCAATTCGTG	AM_CTRL	11	0.0646388	FALSE
AM_CTRL_AGGGCTCCATACCATG	AM_CTRL	3	0.129594	FALSE
AM_CTRL_AGGGCTCCATGGACAG	AM_CTRL	9	0.150215	FALSE
AM_CTRL_AGGGCTCGTACCGGAA	AM_CTRL	9	0.221902	FALSE
AM_CTRL_AGGGCTCGTGTTTCTT	AM_CTRL	11	0.0376238	FALSE
AM_CTRL_AGGGCTCTCCGATGTA	AM_CTRL	8	0.0795455	FALSE
AM_CTRL_AGGGCTCTCTCCGATC	AM_CTRL	6	0.0392749	FALSE
AM_CTRL_AGGGTCCAGCCTTTCC	AM_CTRL	9	0.030137	FALSE
AM_CTRL_AGGGTCCAGGTTAAAC	AM_CTRL	8	0.0795455	FALSE
AM_CTRL_AGGGTCCCAACCGTAT	AM_CTRL	11	0.175904	FALSE
AM_CTRL_AGGGTCCCACTTCAGA	AM_CTRL	11	0.0903522	FALSE
AM_CTRL_AGGGTCCCAGCTACCG	AM_CTRL	11	0.107692	FALSE
AM_CTRL_AGGGTCCCAGTAGTTC	AM_CTRL	5	0.123596	FALSE
AM_CTRL_AGGGTCCGTACGGCAA	AM_CTRL	11	0.0427529	FALSE
AM_CTRL_AGGGTCCGTATCCTTT	AM_CTRL	5	0.236364	FALSE
AM_CTRL_AGGGTCCGTTCCCACT	AM_CTRL	6	0.0484581	FALSE
AM_CTRL_AGGGTCCGTTTCACAG	AM_CTRL	8	0.0237288	FALSE
AM_CTRL_AGGGTCCTCCTCACCA	AM_CTRL	6	0.044586	FALSE
AM_CTRL_AGGGTCCTCGCAGTTA	AM_CTRL	9	0.0548425	FALSE
AM_CTRL_AGGGTCCTCGGATAAA	AM_CTRL	9	0.0360273	FALSE
AM_CTRL_AGGGTGAAGAACAAGG	AM_CTRL	11	0.123596	FALSE
AM_CTRL_AGGGTGAAGACAGCTG	AM_CTRL	8	0.107692	FALSE
AM_CTRL_AGGGTGAAGGGATCAC	AM_CTRL	5	0.0329877	FALSE
AM_CTRL_AGGGTGAAGTGCAACG	AM_CTRL	9	0.0673575	FALSE
AM_CTRL_AGGGTGACAATAGAGT	AM_CTRL	5	0.142857	FALSE
AM_CTRL_AGGGTGACACGCCAGT	AM_CTRL	2	0.117967	FALSE
AM_CTRL_AGGGTGAGTGTGTCCG	AM_CTRL	9	0.0548425	FALSE
AM_CTRL_AGGGTGAGTGTTCCAA	AM_CTRL	2	0.0646388	FALSE
AM_CTRL_AGGGTGAGTTTCGATG	AM_CTRL	11	0.0376238	FALSE
AM_CTRL_AGGGTGATCAGCAGAG	AM_CTRL	5	0.0376238	FALSE
AM_CTRL_AGGGTTTAGACGACGT	AM_CTRL	6	0.0903522	FALSE
AM_CTRL_AGGGTTTCAAATGATG	AM_CTRL	9	0.136	FALSE
AM_CTRL_AGGGTTTCAGACACCC	AM_CTRL	3	0.0620347	FALSE
AM_CTRL_AGGGTTTCATCCGCGA	AM_CTRL	11	0.0329877	FALSE
AM_CTRL_AGGGTTTGTGACTGTT	AM_CTRL	6	0.0237288	FALSE
AM_CTRL_AGGGTTTGTGTCCCTT	AM_CTRL	6	0.208791	FALSE
AM_CTRL_AGGGTTTGTTTCGTAG	AM_CTRL	3	0.0315399	FALSE
AM_CTRL_AGGGTTTTCCCGTAAA	AM_CTRL	3	0.044586	FALSE
AM_CTRL_AGGGTTTTCGCTTGAA	AM_CTRL	9	0.0731707	FALSE
AM_CTRL_AGGGTTTTCGTAGTGT	AM_CTRL	6	0.0620347	FALSE
AM_CTRL_AGGGTTTTCTACCACC	AM_CTRL	6	0.0646388	FALSE
AM_CTRL_AGGGTTTTCTTGGATG	AM_CTRL	5	0.175904	FALSE
AM_CTRL_AGGTAGGAGGACCCAA	AM_CTRL	3	0.107692	FALSE
AM_CTRL_AGGTAGGAGGTAGCAC	AM_CTRL	14	0.0161663	FALSE
AM_CTRL_AGGTAGGAGGTGCGAT	AM_CTRL	8	0.0903522	FALSE
AM_CTRL_AGGTAGGAGTTGGAAT	AM_CTRL	6	0.098546	FALSE
AM_CTRL_AGGTAGGAGTTTGTCG	AM_CTRL	8	0.0484581	FALSE
AM_CTRL_AGGTAGGCAAAGGCTG	AM_CTRL	8	0.0571429	FALSE
AM_CTRL_AGGTAGGGTACGATGG	AM_CTRL	3	0.0646388	FALSE
AM_CTRL_AGGTAGGGTGGTAATA	AM_CTRL	8	0.0203087	FALSE
AM_CTRL_AGGTAGGGTTGTCATG	AM_CTRL	14	0.0107066	FALSE
AM_CTRL_AGGTAGGTCCAGCAAT	AM_CTRL	9	0.123596	FALSE
AM_CTRL_AGGTCATAGAAGTGTT	AM_CTRL	6	0.0505051	FALSE
AM_CTRL_AGGTCATAGGATATAC	AM_CTRL	8	0.0360273	FALSE
AM_CTRL_AGGTCATAGTTCCTGA	AM_CTRL	6	0.0329877	FALSE
AM_CTRL_AGGTCATGTAACCCTA	AM_CTRL	11	0.129594	FALSE
AM_CTRL_AGGTCATGTAAGACCG	AM_CTRL	9	0.0392749	FALSE
AM_CTRL_AGGTCATTCGTGTTCC	AM_CTRL	11	0.0133333	FALSE
AM_CTRL_AGGTCATTCTTCGACC	AM_CTRL	15	0.0646388	FALSE
AM_CTRL_AGGTCTAAGCCTGAGA	AM_CTRL	13	0.0484581	FALSE
AM_CTRL_AGGTCTAAGCGTGCCT	AM_CTRL	9	0.19685	FALSE
AM_CTRL_AGGTCTAAGTCTCGTA	AM_CTRL	9	0.18593	FALSE
AM_CTRL_AGGTCTACACGGCCAT	AM_CTRL	9	0.0865672	FALSE
AM_CTRL_AGGTCTAGTGGTAACG	AM_CTRL	9	0.0795455	FALSE
AM_CTRL_AGGTCTAGTTAAGACA	AM_CTRL	13	0.0344828	FALSE
AM_CTRL_AGGTCTATCAGGCGAA	AM_CTRL	9	0.0673575	FALSE
AM_CTRL_AGGTCTATCCTTATAC	AM_CTRL	3	0.0595383	FALSE
AM_CTRL_AGGTGTTAGATCCCAT	AM_CTRL	8	0.368421	FALSE
AM_CTRL_AGGTGTTAGATTGATG	AM_CTRL	11	0.129594	FALSE
AM_CTRL_AGGTGTTAGCAGGGAG	AM_CTRL	13	0.0427529	FALSE
AM_CTRL_AGGTGTTCAAGCTCTA	AM_CTRL	9	0.123596	FALSE
AM_CTRL_AGGTGTTCACAAATGA	AM_CTRL	9	0.0505051	FALSE
AM_CTRL_AGGTGTTCAGGCGATA	AM_CTRL	9	0.0315399	FALSE
AM_CTRL_AGGTGTTCAGTGCGCT	AM_CTRL	11	0.136	FALSE
AM_CTRL_AGGTGTTGTATGCTTG	AM_CTRL	5	0.0505051	FALSE
AM_CTRL_AGGTGTTTCAAGCCGC	AM_CTRL	5	0.030137	FALSE
AM_CTRL_AGGTTACAGCAGGTCA	AM_CTRL	8	0.0795455	FALSE
AM_CTRL_AGGTTACCAGTTGTTG	AM_CTRL	8	0.0903522	FALSE
AM_CTRL_AGGTTACCATTAAAGG	AM_CTRL	9	0.0427529	FALSE
AM_CTRL_AGGTTACGTATTTCCT	AM_CTRL	11	0.0464865	FALSE
AM_CTRL_AGGTTACGTCGTTGCG	AM_CTRL	11	0.0795455	FALSE
AM_CTRL_AGGTTACGTCTGATCA	AM_CTRL	9	0.221902	FALSE
AM_CTRL_AGGTTACGTTGCGTAT	AM_CTRL	6	0.0329877	FALSE
AM_CTRL_AGGTTACTCTTCACAT	AM_CTRL	9	0.117967	FALSE
AM_CTRL_AGGTTGTAGCATCTTG	AM_CTRL	3	0.0376238	FALSE
AM_CTRL_AGGTTGTCATACCATG	AM_CTRL	11	0.10299	FALSE
AM_CTRL_AGGTTGTCATGGCCCA	AM_CTRL	9	0.150215	FALSE
AM_CTRL_AGGTTGTGTATGAGAT	AM_CTRL	9	0.0315399	FALSE
AM_CTRL_AGGTTGTGTCACCGCA	AM_CTRL	11	0.18593	FALSE
AM_CTRL_AGGTTGTGTTACCTTT	AM_CTRL	9	0.0548425	FALSE
AM_CTRL_AGGTTGTGTTAGCTAC	AM_CTRL	9	0.0484581	FALSE
AM_CTRL_AGGTTGTTCACGGGAA	AM_CTRL	3	0.044586	FALSE
AM_CTRL_AGGTTGTTCACGTCCT	AM_CTRL	6	0.0464865	FALSE
AM_CTRL_AGGTTGTTCGACCTAA	AM_CTRL	9	0.0526316	FALSE
AM_CTRL_AGGTTGTTCGTCTAAG	AM_CTRL	14	0.0427529	FALSE
AM_CTRL_AGGTTGTTCTAAGAAG	AM_CTRL	9	0.0595383	FALSE
AM_CTRL_AGGTTGTTCTGGCCGA	AM_CTRL	8	0.117967	FALSE
AM_CTRL_AGTAACCAGTTAGAAC	AM_CTRL	6	0.0762829	FALSE
AM_CTRL_AGTAACCCAACGACTT	AM_CTRL	6	0.0392749	FALSE
AM_CTRL_AGTAACCCAAGAAATC	AM_CTRL	11	0.0701987	FALSE
AM_CTRL_AGTAACCCAGTTAAAG	AM_CTRL	3	0.129594	FALSE
AM_CTRL_AGTAACCCATTAGGCT	AM_CTRL	13	0.0329877	FALSE
AM_CTRL_AGTAACCGTACCGCGT	AM_CTRL	9	0.27027	FALSE
AM_CTRL_AGTAACCGTGCCGAAA	AM_CTRL	8	0.0673575	FALSE
AM_CTRL_AGTAACCGTGGATACG	AM_CTRL	11	0.0526316	FALSE
AM_CTRL_AGTAACCTCTGGCCGA	AM_CTRL	11	0.0548425	FALSE
AM_CTRL_AGTACCAAGAGTGTGC	AM_CTRL	8	0.0505051	FALSE
AM_CTRL_AGTACCAAGGTAAGTT	AM_CTRL	9	0.0762829	FALSE
AM_CTRL_AGTACCAAGGTGATCG	AM_CTRL	8	0.0203087	FALSE
AM_CTRL_AGTACCAAGTGTACCT	AM_CTRL	11	0.0376238	FALSE
AM_CTRL_AGTACCAGTAACCCGC	AM_CTRL	5	0.0181818	FALSE
AM_CTRL_AGTACCAGTCTTGGTA	AM_CTRL	5	0.0329877	FALSE
AM_CTRL_AGTACCAGTTGACTAC	AM_CTRL	6	0.026178	FALSE
AM_CTRL_AGTACCATCCAAGCCG	AM_CTRL	9	0.0464865	FALSE
AM_CTRL_AGTACCATCCATGAGT	AM_CTRL	9	0.10299	FALSE
AM_CTRL_AGTACCATCGGTAACT	AM_CTRL	13	0.0548425	FALSE
AM_CTRL_AGTACTGAGAATCCCT	AM_CTRL	8	0.123596	FALSE
AM_CTRL_AGTACTGAGATCCTAC	AM_CTRL	9	0.18593	FALSE
AM_CTRL_AGTACTGAGTCGGCAA	AM_CTRL	9	0.0731707	FALSE
AM_CTRL_AGTACTGCATCTTAGG	AM_CTRL	8	0.0701987	FALSE
AM_CTRL_AGTACTGCATGCCGGT	AM_CTRL	9	0.107692	FALSE
AM_CTRL_AGTACTGCATTGAGCT	AM_CTRL	8	0.0237288	FALSE
AM_CTRL_AGTACTGGTACTCCCT	AM_CTRL	9	0.0505051	FALSE
AM_CTRL_AGTACTGGTTCGGCCA	AM_CTRL	8	0.142857	FALSE
AM_CTRL_AGTACTGTCTCTAAGG	AM_CTRL	11	0.0595383	FALSE
AM_CTRL_AGTAGCTAGAAACCCG	AM_CTRL	9	0.0571429	FALSE
AM_CTRL_AGTAGCTAGATAGCTA	AM_CTRL	9	0.0344828	FALSE
AM_CTRL_AGTAGCTAGCGTCTCG	AM_CTRL	3	0.0505051	FALSE
AM_CTRL_AGTAGCTAGTCTGCGC	AM_CTRL	3	0.0484581	FALSE
AM_CTRL_AGTAGCTCATTCGATG	AM_CTRL	9	0.0620347	FALSE
AM_CTRL_AGTAGCTGTAAGTCAA	AM_CTRL	8	0.19685	FALSE
AM_CTRL_AGTAGCTGTTGTGGCC	AM_CTRL	11	0.0392749	FALSE
AM_CTRL_AGTAGCTTCGAGCACC	AM_CTRL	8	0.0360273	FALSE
AM_CTRL_AGTAGCTTCTTCCAGC	AM_CTRL	3	0.0526316	FALSE
AM_CTRL_AGTAGTCCAATCGCGC	AM_CTRL	6	0.0865672	FALSE
AM_CTRL_AGTAGTCCACAATTCG	AM_CTRL	9	0.026178	FALSE
AM_CTRL_AGTAGTCCACATGGTT	AM_CTRL	5	0.0731707	FALSE
AM_CTRL_AGTAGTCCACCGGCTA	AM_CTRL	6	0.0409836	FALSE
AM_CTRL_AGTAGTCCATCTAGAC	AM_CTRL	6	0.0548425	FALSE
AM_CTRL_AGTAGTCGTGGACTGA	AM_CTRL	11	0.0731707	FALSE
AM_CTRL_AGTAGTCTCAGCCTCT	AM_CTRL	11	0.0701987	FALSE
AM_CTRL_AGTAGTCTCATTCACT	AM_CTRL	9	0.136	FALSE
AM_CTRL_AGTAGTCTCCGTACGG	AM_CTRL	9	0.0203087	FALSE
AM_CTRL_AGTCAACAGCTGCCTG	AM_CTRL	6	0.0464865	FALSE
AM_CTRL_AGTCAACCATGTCGTA	AM_CTRL	8	0.0203087	FALSE
AM_CTRL_AGTCAACGTAAGTTAG	AM_CTRL	14	0.0203087	FALSE
AM_CTRL_AGTCAACGTTGGCTAT	AM_CTRL	5	0.028777	FALSE
AM_CTRL_AGTCAACTCCTCGATC	AM_CTRL	9	0.18593	FALSE
AM_CTRL_AGTCACACAGAGCTAG	AM_CTRL	8	0.112676	FALSE
AM_CTRL_AGTCACACATCGAGCC	AM_CTRL	10	0.221902	FALSE
AM_CTRL_AGTCACAGTGTTTCTT	AM_CTRL	9	0.136	FALSE
AM_CTRL_AGTCACATCCCTTCCC	AM_CTRL	9	0.0409836	FALSE
AM_CTRL_AGTCATGAGCGTGTTT	AM_CTRL	8	0.0943396	FALSE
AM_CTRL_AGTCATGAGTGGAATT	AM_CTRL	9	0.0548425	FALSE
AM_CTRL_AGTCATGCAGGATTCT	AM_CTRL	9	0.136	FALSE
AM_CTRL_AGTCATGCATGACACT	AM_CTRL	8	0.0315399	FALSE
AM_CTRL_AGTCATGGTCTTTCAT	AM_CTRL	13	0.0376238	FALSE
AM_CTRL_AGTCATGTCAGCGTCG	AM_CTRL	11	0.123596	FALSE
AM_CTRL_AGTCATGTCCACCCTA	AM_CTRL	6	0.044586	FALSE
AM_CTRL_AGTCTCCAGCCTATTG	AM_CTRL	9	0.0329877	FALSE
AM_CTRL_AGTCTCCAGCTGAAAT	AM_CTRL	9	0.150215	FALSE
AM_CTRL_AGTCTCCAGCTTACGT	AM_CTRL	6	0.044586	FALSE
AM_CTRL_AGTCTCCCAAGGTCGA	AM_CTRL	8	0.0731707	FALSE
AM_CTRL_AGTCTCCGTCTCGGAC	AM_CTRL	8	0.0249355	FALSE
AM_CTRL_AGTCTCCGTGCCTTTC	AM_CTRL	5	0.0571429	FALSE
AM_CTRL_AGTCTCCTCACAAGAA	AM_CTRL	6	0.10299	FALSE
AM_CTRL_AGTCTCCTCGGACTGC	AM_CTRL	3	0.0526316	FALSE
AM_CTRL_AGTCTCCTCGGTCATA	AM_CTRL	11	0.0151976	FALSE
AM_CTRL_AGTCTCCTCTCGGTCT	AM_CTRL	14	0.112676	FALSE
AM_CTRL_AGTGACTAGATCCGAG	AM_CTRL	5	0.0701987	FALSE
AM_CTRL_AGTGACTAGGTCGAGT	AM_CTRL	3	0.0392749	FALSE
AM_CTRL_AGTGACTCAACGGGTA	AM_CTRL	8	0.19685	FALSE
AM_CTRL_AGTGACTCAGCGGTCT	AM_CTRL	9	0.0701987	FALSE
AM_CTRL_AGTGACTGTATAGGGC	AM_CTRL	9	0.0646388	FALSE
AM_CTRL_AGTGACTGTCGAGTGA	AM_CTRL	6	0.112676	FALSE
AM_CTRL_AGTGACTGTTAAGTCC	AM_CTRL	3	0.0865672	FALSE
AM_CTRL_AGTGACTGTTATCTGG	AM_CTRL	3	0.0731707	FALSE
AM_CTRL_AGTGACTTCACACCCT	AM_CTRL	9	0.0344828	FALSE
AM_CTRL_AGTGACTTCAGCTGAT	AM_CTRL	3	0.0360273	FALSE
AM_CTRL_AGTGACTTCGCTGTCT	AM_CTRL	3	0.0464865	FALSE
AM_CTRL_AGTGACTTCTCTCCGA	AM_CTRL	11	0.0762829	FALSE
AM_CTRL_AGTGATCAGAACCGCA	AM_CTRL	9	0.0464865	FALSE
AM_CTRL_AGTGATCCACACGCCA	AM_CTRL	9	0.290323	FALSE
AM_CTRL_AGTGATCCAGTATTCG	AM_CTRL	11	0.0526316	FALSE
AM_CTRL_AGTGATCCAGTCGCAC	AM_CTRL	9	0.098546	FALSE
AM_CTRL_AGTGATCCATGAGATA	AM_CTRL	9	0.0646388	FALSE
AM_CTRL_AGTGATCGTACCTGTA	AM_CTRL	11	0.0731707	FALSE
AM_CTRL_AGTGATCGTTCGGACC	AM_CTRL	5	0.129594	FALSE
AM_CTRL_AGTGATCGTTGTGTTG	AM_CTRL	9	0.19685	FALSE
AM_CTRL_AGTGCCGAGGAGTACC	AM_CTRL	8	0.0701987	FALSE
AM_CTRL_AGTGCCGCACACAGCC	AM_CTRL	6	0.0903522	FALSE
AM_CTRL_AGTGCCGCACGAAGAC	AM_CTRL	3	0.0376238	FALSE
AM_CTRL_AGTGCCGGTGAATAAC	AM_CTRL	9	0.0360273	FALSE
AM_CTRL_AGTGCCGGTTCCAGGC	AM_CTRL	9	0.142857	FALSE
AM_CTRL_AGTGCCGTCAGTCATG	AM_CTRL	2	0.0762829	FALSE
AM_CTRL_AGTGCCGTCATGGCCG	AM_CTRL	14	0.0161663	FALSE
AM_CTRL_AGTGCCGTCGAGGCAA	AM_CTRL	3	0.0595383	FALSE
AM_CTRL_AGTGTTGAGTCTAGCT	AM_CTRL	6	0.044586	FALSE
AM_CTRL_AGTGTTGCAAGACTGG	AM_CTRL	15	0.112676	FALSE
AM_CTRL_AGTGTTGCAGTAGATA	AM_CTRL	9	0.175904	FALSE
AM_CTRL_AGTGTTGCATACAGCT	AM_CTRL	8	0.0203087	FALSE
AM_CTRL_AGTGTTGCATGTTACG	AM_CTRL	6	0.030137	FALSE
AM_CTRL_AGTGTTGGTGACACAG	AM_CTRL	5	0.030137	FALSE
AM_CTRL_AGTGTTGGTGCGGATA	AM_CTRL	8	0.117967	FALSE
AM_CTRL_AGTGTTGGTGGACAGT	AM_CTRL	8	0.044586	FALSE
AM_CTRL_AGTGTTGGTTATTCCT	AM_CTRL	9	0.0526316	FALSE
AM_CTRL_AGTGTTGGTTCCACAA	AM_CTRL	9	0.312977	FALSE
AM_CTRL_AGTGTTGTCACGAACT	AM_CTRL	9	0.368421	FALSE
AM_CTRL_AGTGTTGTCACGTAGT	AM_CTRL	9	0.0571429	FALSE
AM_CTRL_AGTGTTGTCCGTACGG	AM_CTRL	3	0.10299	FALSE
AM_CTRL_AGTTAGCAGACTTGTC	AM_CTRL	3	0.0673575	FALSE
AM_CTRL_AGTTAGCAGAGCCCAA	AM_CTRL	9	0.290323	FALSE
AM_CTRL_AGTTAGCAGATCCTAC	AM_CTRL	15	0.0571429	FALSE
AM_CTRL_AGTTAGCAGCCTATTG	AM_CTRL	11	0.0865672	FALSE
AM_CTRL_AGTTAGCAGTAAACGT	AM_CTRL	2	0.0526316	FALSE
AM_CTRL_AGTTAGCAGTATGATG	AM_CTRL	9	0.150215	FALSE
AM_CTRL_AGTTAGCAGTCGAGGT	AM_CTRL	11	0.158129	FALSE
AM_CTRL_AGTTAGCAGTCGCCCA	AM_CTRL	3	0.0571429	FALSE
AM_CTRL_AGTTAGCAGTCGGCAA	AM_CTRL	11	0.27027	FALSE
AM_CTRL_AGTTAGCAGTGCCCGT	AM_CTRL	5	0.0762829	FALSE
AM_CTRL_AGTTAGCAGTGGTGGT	AM_CTRL	8	0.158129	FALSE
AM_CTRL_AGTTAGCCACATGAAA	AM_CTRL	9	0.0526316	FALSE
AM_CTRL_AGTTAGCCAGCCCACA	AM_CTRL	5	0.0225564	FALSE
AM_CTRL_AGTTAGCGTATCAGCT	AM_CTRL	9	0.142857	FALSE
AM_CTRL_AGTTAGCTCACCATAG	AM_CTRL	9	0.0943396	FALSE
AM_CTRL_AGTTAGCTCGTCACCT	AM_CTRL	6	0.0701987	FALSE
AM_CTRL_AGTTAGCTCTAGTTCT	AM_CTRL	9	0.123596	FALSE
AM_CTRL_AGTTCCCAGCGACCCT	AM_CTRL	9	0.0409836	FALSE
AM_CTRL_AGTTCCCAGGCGTTGA	AM_CTRL	9	0.0762829	FALSE
AM_CTRL_AGTTCCCCAACCGTGC	AM_CTRL	3	0.0701987	FALSE
AM_CTRL_AGTTCCCCAACTGCCG	AM_CTRL	2	0.0548425	FALSE
AM_CTRL_AGTTCCCCAGTGAGCA	AM_CTRL	5	0.0427529	FALSE
AM_CTRL_AGTTCCCGTAAGGCCA	AM_CTRL	6	0.0315399	FALSE
AM_CTRL_AGTTCCCGTACCGTGC	AM_CTRL	9	0.0344828	FALSE
AM_CTRL_AGTTCCCGTAGTCCTA	AM_CTRL	6	0.0505051	FALSE
AM_CTRL_AGTTCCCTCGAAGCCC	AM_CTRL	3	0.0673575	FALSE
AM_CTRL_AGTTCCCTCTCCTACG	AM_CTRL	8	0.0526316	FALSE
AM_CTRL_AGTTCGACAAGAGAGA	AM_CTRL	3	0.0464865	FALSE
AM_CTRL_AGTTCGACACTAACCA	AM_CTRL	11	0.00905923	FALSE
AM_CTRL_AGTTCGACATGGCTAT	AM_CTRL	6	0.0505051	FALSE
AM_CTRL_AGTTCGACATTAGGAA	AM_CTRL	3	0.136	FALSE
AM_CTRL_AGTTCGACATTGACCA	AM_CTRL	9	0.0620347	FALSE
AM_CTRL_AGTTCGAGTCAGATTC	AM_CTRL	15	0.0484581	FALSE
AM_CTRL_AGTTCGAGTGGCCCAT	AM_CTRL	9	0.166667	FALSE
AM_CTRL_AGTTCGAGTTGGAGAC	AM_CTRL	3	0.10299	FALSE
AM_CTRL_AGTTCGATCTACGCAA	AM_CTRL	6	0.0376238	FALSE
AM_CTRL_ATACCGAAGACTAAGT	AM_CTRL	8	0.19685	FALSE
AM_CTRL_ATACCGAAGGTAGTCG	AM_CTRL	6	0.0192308	FALSE
AM_CTRL_ATACCGACAAGGTACG	AM_CTRL	5	0.044586	FALSE
AM_CTRL_ATACCGACACTGAGGA	AM_CTRL	9	0.208791	FALSE
AM_CTRL_ATACCGATCTCCAAGA	AM_CTRL	9	0.0249355	FALSE
AM_CTRL_ATACCTTAGAGCTTTC	AM_CTRL	9	0.044586	FALSE
AM_CTRL_ATACCTTAGATAGTCA	AM_CTRL	8	0.0673575	FALSE
AM_CTRL_ATACCTTAGATCACTC	AM_CTRL	9	0.18593	FALSE
AM_CTRL_ATACCTTCAATGGCAG	AM_CTRL	8	0.0548425	FALSE
AM_CTRL_ATACCTTCACAAGCTT	AM_CTRL	5	0.112676	FALSE
AM_CTRL_ATACCTTCATGTGTCA	AM_CTRL	3	0.0943396	FALSE
AM_CTRL_ATACCTTGTACGCTTA	AM_CTRL	8	0.208791	FALSE
AM_CTRL_ATACCTTGTAGGAGGG	AM_CTRL	3	0.123596	FALSE
AM_CTRL_ATACCTTGTCTGATCA	AM_CTRL	3	0.0731707	FALSE
AM_CTRL_ATACCTTGTTAACCTG	AM_CTRL	9	0.0701987	FALSE
AM_CTRL_ATACCTTTCCACGGGT	AM_CTRL	11	0.0329877	FALSE
AM_CTRL_ATACCTTTCCTTATGT	AM_CTRL	15	0.0595383	FALSE
AM_CTRL_ATACCTTTCTCATGGA	AM_CTRL	9	0.0646388	FALSE
AM_CTRL_ATACTTCAGCCTCAAT	AM_CTRL	5	0.0903522	FALSE
AM_CTRL_ATACTTCAGCGACTGA	AM_CTRL	9	0.0795455	FALSE
AM_CTRL_ATACTTCCAAGACGGT	AM_CTRL	3	0.10299	FALSE
AM_CTRL_ATACTTCGTAGAGATT	AM_CTRL	11	0.107692	FALSE
AM_CTRL_ATACTTCGTGGAAGTC	AM_CTRL	11	0.0701987	FALSE
AM_CTRL_ATACTTCTCCGATTAG	AM_CTRL	14	0.0865672	FALSE
AM_CTRL_ATACTTCTCTAGACAC	AM_CTRL	9	0.0903522	FALSE
AM_CTRL_ATACTTCTCTCACTCG	AM_CTRL	11	0.0903522	FALSE
AM_CTRL_ATAGACCAGCGGGTAT	AM_CTRL	8	0.0115607	FALSE
AM_CTRL_ATAGACCAGGCCTAGA	AM_CTRL	3	0.252396	FALSE
AM_CTRL_ATAGACCCACTGCACG	AM_CTRL	6	0.0376238	FALSE
AM_CTRL_ATAGACCCATAGTCAC	AM_CTRL	8	0.221902	FALSE
AM_CTRL_ATAGACCGTAGGCTCC	AM_CTRL	3	0.0903522	FALSE
AM_CTRL_ATAGACCGTCGAACGA	AM_CTRL	6	0.0701987	FALSE
AM_CTRL_ATAGACCGTTCGGCTG	AM_CTRL	6	0.10299	FALSE
AM_CTRL_ATAGACCTCAAATGAG	AM_CTRL	8	0.030137	FALSE
AM_CTRL_ATAGACCTCACAATGC	AM_CTRL	6	0.0142536	FALSE
AM_CTRL_ATAGACCTCCACATAG	AM_CTRL	9	0.117967	FALSE
AM_CTRL_ATAGACCTCTCATAGG	AM_CTRL	6	0.0673575	FALSE
AM_CTRL_ATAGAGAAGACCTTTG	AM_CTRL	14	0.117967	FALSE
AM_CTRL_ATAGAGAAGCACTCTA	AM_CTRL	9	0.0762829	FALSE
AM_CTRL_ATAGAGAAGCGCCTCA	AM_CTRL	9	0.0620347	FALSE
AM_CTRL_ATAGAGACACCCGTAG	AM_CTRL	6	0.044586	FALSE
AM_CTRL_ATAGAGACAGAAGCGT	AM_CTRL	10	0.55	FALSE
AM_CTRL_ATAGAGACAGACACAG	AM_CTRL	9	0.338776	FALSE
AM_CTRL_ATAGAGACAGCTGTGC	AM_CTRL	14	0.098546	FALSE
AM_CTRL_ATAGAGACATGGGAAC	AM_CTRL	8	0.129594	FALSE
AM_CTRL_ATAGAGAGTATCGCGC	AM_CTRL	6	0.0505051	FALSE
AM_CTRL_ATAGAGAGTGCCAAGA	AM_CTRL	6	0.0392749	FALSE
AM_CTRL_ATAGAGATCCCTAGGG	AM_CTRL	9	0.0274579	FALSE
AM_CTRL_ATAGAGATCGTGAGAG	AM_CTRL	3	0.0505051	FALSE
AM_CTRL_ATAGGCTAGCACCAGA	AM_CTRL	8	0.0192308	FALSE
AM_CTRL_ATAGGCTAGGGATGTC	AM_CTRL	11	0.0646388	FALSE
AM_CTRL_ATAGGCTAGGTACAGC	AM_CTRL	5	0.0225564	FALSE
AM_CTRL_ATAGGCTAGGTTCACT	AM_CTRL	3	0.0620347	FALSE
AM_CTRL_ATAGGCTCAACCTAAC	AM_CTRL	5	0.0376238	FALSE
AM_CTRL_ATAGGCTCAGTTAGGG	AM_CTRL	5	0.0548425	FALSE
AM_CTRL_ATAGGCTGTCACCTTC	AM_CTRL	14	0.0225564	FALSE
AM_CTRL_ATAGGCTGTTATGTGC	AM_CTRL	5	0.0701987	FALSE
AM_CTRL_ATAGGCTTCATGCGGC	AM_CTRL	5	0.112676	FALSE
AM_CTRL_ATAGGCTTCCCAGGAC	AM_CTRL	9	0.0795455	FALSE
AM_CTRL_ATAGGCTTCTGAGGCC	AM_CTRL	6	0.158129	FALSE
AM_CTRL_ATATCCTAGCTATCTG	AM_CTRL	5	0.0673575	FALSE
AM_CTRL_ATATCCTAGTAAACTG	AM_CTRL	8	0.0762829	FALSE
AM_CTRL_ATATCCTCACGACAAG	AM_CTRL	5	0.0203087	FALSE
AM_CTRL_ATATCCTCACTCAAGT	AM_CTRL	5	0.0376238	FALSE
AM_CTRL_ATATCCTGTACCTAGT	AM_CTRL	8	0.030137	FALSE
AM_CTRL_ATATCCTGTCAACCTA	AM_CTRL	3	0.0392749	FALSE
AM_CTRL_ATATCCTTCATTTGCT	AM_CTRL	6	0.112676	FALSE
AM_CTRL_ATATCCTTCGAAATCC	AM_CTRL	6	0.0620347	FALSE
AM_CTRL_ATATCCTTCGCCTTGT	AM_CTRL	3	0.0571429	FALSE
AM_CTRL_ATATCCTTCGGAAGGT	AM_CTRL	5	0.112676	FALSE
AM_CTRL_ATATCCTTCGGTGCAC	AM_CTRL	11	0.107692	FALSE
AM_CTRL_ATATCCTTCTCTCTTC	AM_CTRL	5	0.158129	FALSE
AM_CTRL_ATCACAGAGAGAGCAA	AM_CTRL	11	0.0731707	FALSE
AM_CTRL_ATCACAGAGCGACTTT	AM_CTRL	9	0.136	FALSE
AM_CTRL_ATCACAGAGGTCATCT	AM_CTRL	8	0.0344828	FALSE
AM_CTRL_ATCACAGAGTATAACG	AM_CTRL	9	0.0409836	FALSE
AM_CTRL_ATCACAGCAGCTTTCC	AM_CTRL	6	0.0464865	FALSE
AM_CTRL_ATCACAGCATCAGTCA	AM_CTRL	8	0.0427529	FALSE
AM_CTRL_ATCACAGCATCGTGGC	AM_CTRL	9	0.0731707	FALSE
AM_CTRL_ATCACAGGTACCAATC	AM_CTRL	9	0.0548425	FALSE
AM_CTRL_ATCACAGGTAGGTACG	AM_CTRL	5	0.129594	FALSE
AM_CTRL_ATCACAGGTCGATTAC	AM_CTRL	5	0.0526316	FALSE
AM_CTRL_ATCACAGGTCGCGTTG	AM_CTRL	6	0.338776	FALSE
AM_CTRL_ATCACAGTCAAGTCTG	AM_CTRL	14	0.112676	FALSE
AM_CTRL_ATCACAGTCGTGCTCT	AM_CTRL	11	0.0731707	FALSE
AM_CTRL_ATCACAGTCTCCAAGA	AM_CTRL	9	0.0646388	FALSE
AM_CTRL_ATCACAGTCTCCATAT	AM_CTRL	9	0.208791	FALSE
AM_CTRL_ATCACAGTCTGTAAGC	AM_CTRL	5	0.0376238	FALSE
AM_CTRL_ATCACGAAGACGACTG	AM_CTRL	6	0.0673575	FALSE
AM_CTRL_ATCACGAAGACTAGAT	AM_CTRL	9	0.0903522	FALSE
AM_CTRL_ATCACGAAGATTCGAA	AM_CTRL	9	0.290323	FALSE
AM_CTRL_ATCACGAAGTCGAATA	AM_CTRL	9	0.0427529	FALSE
AM_CTRL_ATCACGAAGTTCATCG	AM_CTRL	9	0.0795455	FALSE
AM_CTRL_ATCACGACAAGTTCCA	AM_CTRL	8	0.0620347	FALSE
AM_CTRL_ATCACGACACACGCCA	AM_CTRL	9	0.123596	FALSE
AM_CTRL_ATCACGACACGCTGAC	AM_CTRL	8	0.0484581	FALSE
AM_CTRL_ATCACGACACGTCTCT	AM_CTRL	5	0.026178	FALSE
AM_CTRL_ATCACGACACTTGACA	AM_CTRL	11	0.0548425	FALSE
AM_CTRL_ATCACGAGTAGCCCTG	AM_CTRL	5	0.0595383	FALSE
AM_CTRL_ATCACGAGTCTTCTAT	AM_CTRL	9	0.166667	FALSE
AM_CTRL_ATCACGAGTGGATGAC	AM_CTRL	5	0.18593	FALSE
AM_CTRL_ATCACGAGTTCTCGTC	AM_CTRL	6	0.0571429	FALSE
AM_CTRL_ATCACGAGTTGAATCC	AM_CTRL	7	0.150215	FALSE
AM_CTRL_ATCACGAGTTTGTTCT	AM_CTRL	8	0.107692	FALSE
AM_CTRL_ATCACGATCACCGACG	AM_CTRL	11	0.044586	FALSE
AM_CTRL_ATCACGATCACGTCCT	AM_CTRL	5	0.107692	FALSE
AM_CTRL_ATCACTTAGCATATGA	AM_CTRL	11	0.0865672	FALSE
AM_CTRL_ATCACTTAGCCGTTGC	AM_CTRL	9	0.0762829	FALSE
AM_CTRL_ATCACTTAGGTAGATT	AM_CTRL	11	0.0427529	FALSE
AM_CTRL_ATCACTTCAACCACGC	AM_CTRL	9	0.175904	FALSE
AM_CTRL_ATCACTTCAACCGCCA	AM_CTRL	9	0.0865672	FALSE
AM_CTRL_ATCACTTCAAGTGGTG	AM_CTRL	14	0.0376238	FALSE
AM_CTRL_ATCACTTCACCAGTTA	AM_CTRL	5	0.0673575	FALSE
AM_CTRL_ATCACTTCAGACCAAG	AM_CTRL	6	0.0464865	FALSE
AM_CTRL_ATCACTTCAGCTAACT	AM_CTRL	9	0.0464865	FALSE
AM_CTRL_ATCACTTGTGTATTGC	AM_CTRL	13	0.0225564	FALSE
AM_CTRL_ATCACTTGTTCATCTT	AM_CTRL	13	0.0360273	FALSE
AM_CTRL_ATCACTTGTTGCCGCA	AM_CTRL	9	0.158129	FALSE
AM_CTRL_ATCACTTTCATGGGAG	AM_CTRL	8	0.0181818	FALSE
AM_CTRL_ATCAGGTAGGAGCAAA	AM_CTRL	9	0.443299	FALSE
AM_CTRL_ATCAGGTCATCAGCGC	AM_CTRL	8	0.0701987	FALSE
AM_CTRL_ATCAGGTGTAGTCTGT	AM_CTRL	8	0.368421	FALSE
AM_CTRL_ATCAGGTGTCAGGAGT	AM_CTRL	14	0.0376238	FALSE
AM_CTRL_ATCAGGTTCAAGGCTT	AM_CTRL	6	0.0548425	FALSE
AM_CTRL_ATCAGGTTCTCAACGA	AM_CTRL	8	0.129594	FALSE
AM_CTRL_ATCAGGTTCTTAATCC	AM_CTRL	11	0.0249355	FALSE
AM_CTRL_ATCATTCAGAACTGAT	AM_CTRL	6	0.0595383	FALSE
AM_CTRL_ATCATTCAGACATAAC	AM_CTRL	9	0.0548425	FALSE
AM_CTRL_ATCATTCAGTATGCAA	AM_CTRL	6	0.312977	FALSE
AM_CTRL_ATCATTCCATCAGTGT	AM_CTRL	5	0.0646388	FALSE
AM_CTRL_ATCATTCGTCGTGCCA	AM_CTRL	11	0.0731707	FALSE
AM_CTRL_ATCATTCTCAGCTTCC	AM_CTRL	8	0.0225564	FALSE
AM_CTRL_ATCATTCTCGTCAACA	AM_CTRL	6	0.0903522	FALSE
AM_CTRL_ATCCACCAGAATTTGG	AM_CTRL	3	0.0505051	FALSE
AM_CTRL_ATCCACCAGTCCCAAT	AM_CTRL	9	0.0701987	FALSE
AM_CTRL_ATCCACCCAGCCTACG	AM_CTRL	6	0.0620347	FALSE
AM_CTRL_ATCCACCCAGTTGTCA	AM_CTRL	2	0.175904	FALSE
AM_CTRL_ATCCACCCATCGAGCC	AM_CTRL	3	0.0903522	FALSE
AM_CTRL_ATCCACCCATGTGCCG	AM_CTRL	9	0.0943396	FALSE
AM_CTRL_ATCCACCGTACCCGAC	AM_CTRL	3	0.0464865	FALSE
AM_CTRL_ATCCACCGTGTTATCG	AM_CTRL	11	0.0829694	FALSE
AM_CTRL_ATCCACCTCACCGACG	AM_CTRL	6	0.0344828	FALSE
AM_CTRL_ATCCACCTCATTTACC	AM_CTRL	9	0.0943396	FALSE
AM_CTRL_ATCCACCTCCATTCGC	AM_CTRL	11	0.0829694	FALSE
AM_CTRL_ATCCACCTCCGATGTA	AM_CTRL	5	0.0829694	FALSE
AM_CTRL_ATCCACCTCGTAACCA	AM_CTRL	15	0.107692	FALSE
AM_CTRL_ATCCATTAGCGAGAAA	AM_CTRL	11	0.0762829	FALSE
AM_CTRL_ATCCATTAGTCATCCA	AM_CTRL	9	0.0409836	FALSE
AM_CTRL_ATCCATTAGTCGCTAT	AM_CTRL	13	0.0392749	FALSE
AM_CTRL_ATCCATTAGTGCGCTC	AM_CTRL	6	0.0464865	FALSE
AM_CTRL_ATCCATTCAATATCCG	AM_CTRL	8	0.0701987	FALSE
AM_CTRL_ATCCATTGTAGGTACG	AM_CTRL	6	0.0464865	FALSE
AM_CTRL_ATCCATTGTTACCTGA	AM_CTRL	9	0.107692	FALSE
AM_CTRL_ATCCATTTCACAACCA	AM_CTRL	5	0.0620347	FALSE
AM_CTRL_ATCCATTTCACGGTCG	AM_CTRL	9	0.175904	FALSE
AM_CTRL_ATCCATTTCCGAACGC	AM_CTRL	9	0.0903522	FALSE
AM_CTRL_ATCCATTTCCGTGGTG	AM_CTRL	9	0.0571429	FALSE
AM_CTRL_ATCCATTTCGAGCACC	AM_CTRL	11	0.0107066	FALSE
AM_CTRL_ATCCATTTCGTTGTGA	AM_CTRL	14	0.026178	FALSE
AM_CTRL_ATCCCTGAGAAGCGGG	AM_CTRL	8	0.0329877	FALSE
AM_CTRL_ATCCCTGAGCATATGA	AM_CTRL	8	0.175904	FALSE
AM_CTRL_ATCCCTGAGCCGATCC	AM_CTRL	9	0.10299	FALSE
AM_CTRL_ATCCCTGCAACGCATT	AM_CTRL	9	0.030137	FALSE
AM_CTRL_ATCCCTGCACTCCGGA	AM_CTRL	8	0.0526316	FALSE
AM_CTRL_ATCCCTGGTACAATAG	AM_CTRL	8	0.236364	FALSE
AM_CTRL_ATCCCTGGTCAGGAGT	AM_CTRL	2	0.27027	FALSE
AM_CTRL_ATCCCTGGTCGCGGTT	AM_CTRL	5	0.0731707	FALSE
AM_CTRL_ATCCCTGGTGACCGTC	AM_CTRL	9	0.142857	FALSE
AM_CTRL_ATCCCTGGTGTAGTGG	AM_CTRL	3	0.166667	FALSE
AM_CTRL_ATCCCTGGTGTCCTAA	AM_CTRL	9	0.0427529	FALSE
AM_CTRL_ATCCCTGTCCTAGCGG	AM_CTRL	8	0.0701987	FALSE
AM_CTRL_ATCCCTGTCGTTGCCT	AM_CTRL	11	0.0192308	FALSE
AM_CTRL_ATCCCTGTCTCGAGTA	AM_CTRL	5	0.0762829	FALSE
AM_CTRL_ATCCCTGTCTGAGAGG	AM_CTRL	7	0.236364	FALSE
AM_CTRL_ATCCGTCAGCGCATCC	AM_CTRL	5	0.0409836	FALSE
AM_CTRL_ATCCGTCGTCATATGC	AM_CTRL	2	0.166667	FALSE
AM_CTRL_ATCCGTCGTTAGAGTA	AM_CTRL	11	0.0360273	FALSE
AM_CTRL_ATCCGTCTCCATGCAA	AM_CTRL	11	0.175904	FALSE
AM_CTRL_ATCCTATAGCAAACAT	AM_CTRL	3	0.0237288	FALSE
AM_CTRL_ATCCTATAGCAGTACG	AM_CTRL	6	0.028777	FALSE
AM_CTRL_ATCCTATAGCTCTTCC	AM_CTRL	11	0.0409836	FALSE
AM_CTRL_ATCCTATCATGCCGGT	AM_CTRL	6	0.0376238	FALSE
AM_CTRL_ATCCTATGTCAAAGCG	AM_CTRL	6	0.0548425	FALSE
AM_CTRL_ATCCTATGTCCTCCTA	AM_CTRL	8	0.0274579	FALSE
AM_CTRL_ATCCTATGTGTAGTGG	AM_CTRL	3	0.0943396	FALSE
AM_CTRL_ATCCTATGTTAGGGAC	AM_CTRL	5	0.0829694	FALSE
AM_CTRL_ATCCTATTCCACCTGT	AM_CTRL	9	0.18593	FALSE
AM_CTRL_ATCCTATTCGTGCAGC	AM_CTRL	9	0.0376238	FALSE
AM_CTRL_ATCCTATTCTCTCGAC	AM_CTRL	14	0.0427529	FALSE
AM_CTRL_ATCGATGAGACATATG	AM_CTRL	3	0.0673575	FALSE
AM_CTRL_ATCGATGAGCGAAACC	AM_CTRL	5	0.0620347	FALSE
AM_CTRL_ATCGATGCAACATACC	AM_CTRL	9	0.0795455	FALSE
AM_CTRL_ATCGATGCAAGACGAC	AM_CTRL	9	0.026178	FALSE
AM_CTRL_ATCGATGCAATCGTCA	AM_CTRL	2	0.150215	FALSE
AM_CTRL_ATCGATGGTGCGTGCT	AM_CTRL	6	0.0673575	FALSE
AM_CTRL_ATCGATGTCGACGTCG	AM_CTRL	5	0.0237288	FALSE
AM_CTRL_ATCGATGTCGCGCCAA	AM_CTRL	11	0.0548425	FALSE
AM_CTRL_ATCGATGTCGTCAACA	AM_CTRL	14	0.0151976	FALSE
AM_CTRL_ATCGCCTAGAAATTCG	AM_CTRL	10	0.107692	FALSE
AM_CTRL_ATCGCCTAGACTCCGC	AM_CTRL	9	0.0571429	FALSE
AM_CTRL_ATCGCCTAGGCCCGTT	AM_CTRL	6	0.0595383	FALSE
AM_CTRL_ATCGCCTCAAGGCTTT	AM_CTRL	3	0.0795455	FALSE
AM_CTRL_ATCGCCTCAATAGAGT	AM_CTRL	3	0.0620347	FALSE
AM_CTRL_ATCGCCTGTCATAAAG	AM_CTRL	5	0.175904	FALSE
AM_CTRL_ATCGCCTGTCTTGTCC	AM_CTRL	9	0.044586	FALSE
AM_CTRL_ATCGCCTGTTTCCATT	AM_CTRL	9	0.0409836	FALSE
AM_CTRL_ATCGCCTTCCGATTAG	AM_CTRL	3	0.0344828	FALSE
AM_CTRL_ATCGCCTTCGTTCGCT	AM_CTRL	3	0.0943396	FALSE
AM_CTRL_ATCGCCTTCTGGCTGG	AM_CTRL	6	0.0829694	FALSE
AM_CTRL_ATCGCCTTCTGGTCAA	AM_CTRL	6	0.0865672	FALSE
AM_CTRL_ATCGGATAGACCAACG	AM_CTRL	8	0.0731707	FALSE
AM_CTRL_ATCGGATAGCTGCCTG	AM_CTRL	5	0.0409836	FALSE
AM_CTRL_ATCGGATAGGTTTGAA	AM_CTRL	14	0.0237288	FALSE
AM_CTRL_ATCGGATAGTAGACCG	AM_CTRL	9	0.150215	FALSE
AM_CTRL_ATCGGATCATAACGGG	AM_CTRL	5	0.0392749	FALSE
AM_CTRL_ATCGGATGTATGAAAC	AM_CTRL	3	0.10299	FALSE
AM_CTRL_ATCGGATGTGTTACTG	AM_CTRL	9	0.0392749	FALSE
AM_CTRL_ATCGGATGTTGGATCT	AM_CTRL	5	0.150215	FALSE
AM_CTRL_ATCGGATGTTTATGCG	AM_CTRL	11	0.0646388	FALSE
AM_CTRL_ATCGGATTCTCACGAA	AM_CTRL	3	0.0829694	FALSE
AM_CTRL_ATCGGATTCTGGAGAG	AM_CTRL	8	0.0526316	FALSE
AM_CTRL_ATCGGCGAGGCGTTAG	AM_CTRL	9	0.0595383	FALSE
AM_CTRL_ATCGGCGGTACAAGCG	AM_CTRL	9	0.117967	FALSE
AM_CTRL_ATCGGCGGTACCAATC	AM_CTRL	3	0.0646388	FALSE
AM_CTRL_ATCGGCGGTCACCTTC	AM_CTRL	6	0.0329877	FALSE
AM_CTRL_ATCGGCGGTCGTAATC	AM_CTRL	9	0.0701987	FALSE
AM_CTRL_ATCGGCGGTTGAGTCT	AM_CTRL	3	0.10299	FALSE
AM_CTRL_ATCGGCGTCGAAACAA	AM_CTRL	11	0.123596	FALSE
AM_CTRL_ATCGTAGAGTCAACAA	AM_CTRL	6	0.0464865	FALSE
AM_CTRL_ATCGTAGAGTTTCGAC	AM_CTRL	14	0.0795455	FALSE
AM_CTRL_ATCGTAGGTAGTCCTA	AM_CTRL	11	0.0161663	FALSE
AM_CTRL_ATCGTAGGTCCAGCAC	AM_CTRL	9	0.0315399	FALSE
AM_CTRL_ATCGTAGGTTGCCTAA	AM_CTRL	11	0.0571429	FALSE
AM_CTRL_ATCGTAGTCCAATCTT	AM_CTRL	11	0.0548425	FALSE
AM_CTRL_ATCGTAGTCCAGCCTT	AM_CTRL	6	0.030137	FALSE
AM_CTRL_ATCGTCCAGTAAACTG	AM_CTRL	8	0.0315399	FALSE
AM_CTRL_ATCGTCCGTAGCTGAG	AM_CTRL	3	0.0595383	FALSE
AM_CTRL_ATCGTCCGTGTTAGCT	AM_CTRL	9	0.0762829	FALSE
AM_CTRL_ATCGTCCTCAGCTTGA	AM_CTRL	11	0.117967	FALSE
AM_CTRL_ATCGTCCTCAGTGTCA	AM_CTRL	11	0.0646388	FALSE
AM_CTRL_ATCGTGAAGACTACCT	AM_CTRL	9	0.0701987	FALSE
AM_CTRL_ATCGTGAAGGTTACCT	AM_CTRL	3	0.0392749	FALSE
AM_CTRL_ATCGTGAAGTTGGGAC	AM_CTRL	8	0.0392749	FALSE
AM_CTRL_ATCGTGACACGACAGA	AM_CTRL	6	0.0571429	FALSE
AM_CTRL_ATCGTGACATAGGTAA	AM_CTRL	6	0.123596	FALSE
AM_CTRL_ATCGTGAGTTGGCCGT	AM_CTRL	6	0.044586	FALSE
AM_CTRL_ATCGTGATCAGGTGTT	AM_CTRL	11	0.0731707	FALSE
AM_CTRL_ATCGTGATCGAACGGA	AM_CTRL	9	0.0571429	FALSE
AM_CTRL_ATCGTGATCGAGCCTG	AM_CTRL	15	0.0865672	FALSE
AM_CTRL_ATCGTGATCTCTATGT	AM_CTRL	5	0.27027	FALSE
AM_CTRL_ATCTCTAAGAGCATTA	AM_CTRL	3	0.044586	FALSE
AM_CTRL_ATCTCTAAGCAACTCT	AM_CTRL	6	0.0505051	FALSE
AM_CTRL_ATCTCTAAGCTGAAGC	AM_CTRL	10	0.312977	FALSE
AM_CTRL_ATCTCTAAGGTAGCCA	AM_CTRL	8	0.107692	FALSE
AM_CTRL_ATCTCTAAGTTGCGAG	AM_CTRL	9	0.0673575	FALSE
AM_CTRL_ATCTCTACAATACGCT	AM_CTRL	9	0.028777	FALSE
AM_CTRL_ATCTCTACACCCTAAA	AM_CTRL	14	0.0214168	FALSE
AM_CTRL_ATCTCTAGTACCAGAG	AM_CTRL	6	0.107692	FALSE
AM_CTRL_ATCTCTAGTCGGCCTA	AM_CTRL	9	0.142857	FALSE
AM_CTRL_ATCTCTAGTGAATGAT	AM_CTRL	6	0.0192308	FALSE
AM_CTRL_ATCTCTAGTGCCTATA	AM_CTRL	6	0.0107066	FALSE
AM_CTRL_ATCTCTAGTTATGACC	AM_CTRL	11	0.0829694	FALSE
AM_CTRL_ATCTCTATCGTTCTGC	AM_CTRL	9	0.0214168	FALSE
AM_CTRL_ATCTCTATCTATTCGT	AM_CTRL	11	0.338776	FALSE
AM_CTRL_ATCTCTATCTGGAGAG	AM_CTRL	6	0.0795455	FALSE
AM_CTRL_ATCTTCAAGCTCCGAC	AM_CTRL	6	0.0526316	FALSE
AM_CTRL_ATCTTCAAGCTTAGTC	AM_CTRL	11	0.0865672	FALSE
AM_CTRL_ATCTTCACAACTCGAT	AM_CTRL	15	0.0620347	FALSE
AM_CTRL_ATCTTCACATGTGGTT	AM_CTRL	11	0.0701987	FALSE
AM_CTRL_ATCTTCAGTCAACCTA	AM_CTRL	3	0.0526316	FALSE
AM_CTRL_ATCTTCAGTCGTACTA	AM_CTRL	1	0.443299	FALSE
AM_CTRL_ATCTTCAGTCGTATGT	AM_CTRL	9	0.0548425	FALSE
AM_CTRL_ATCTTCAGTGACTCTA	AM_CTRL	13	0.026178	FALSE
AM_CTRL_ATCTTCAGTGAGCTCC	AM_CTRL	2	0.150215	FALSE
AM_CTRL_ATCTTCAGTTGACTGT	AM_CTRL	3	0.27027	FALSE
AM_CTRL_ATCTTCAGTTGTGTAC	AM_CTRL	9	0.112676	FALSE
AM_CTRL_ATGAAAGAGAGAGCCT	AM_CTRL	5	0.0464865	FALSE
AM_CTRL_ATGAAAGAGCATGATA	AM_CTRL	3	0.0484581	FALSE
AM_CTRL_ATGAAAGAGGACATCG	AM_CTRL	11	0.0701987	FALSE
AM_CTRL_ATGAAAGAGTAACCGG	AM_CTRL	8	0.136	FALSE
AM_CTRL_ATGAAAGAGTTCTACG	AM_CTRL	3	0.0943396	FALSE
AM_CTRL_ATGAAAGCAATAGGGC	AM_CTRL	6	0.0620347	FALSE
AM_CTRL_ATGAAAGCACTGAATC	AM_CTRL	3	0.028777	FALSE
AM_CTRL_ATGAAAGCATTAAGCC	AM_CTRL	8	0.117967	FALSE
AM_CTRL_ATGAAAGGTGTAGGAC	AM_CTRL	3	0.0731707	FALSE
AM_CTRL_ATGAAAGGTTGTGCCG	AM_CTRL	14	0.123596	FALSE
AM_CTRL_ATGAAAGTCGAGAGCA	AM_CTRL	11	0.0795455	FALSE
AM_CTRL_ATGAAAGTCGGACTTA	AM_CTRL	11	0.0646388	FALSE
AM_CTRL_ATGAAAGTCTATCGCC	AM_CTRL	11	0.0731707	FALSE
AM_CTRL_ATGAAAGTCTGGGCCA	AM_CTRL	13	0.0620347	FALSE
AM_CTRL_ATGACCAAGCGACTAG	AM_CTRL	6	0.0620347	FALSE
AM_CTRL_ATGACCAGTAGCTTTG	AM_CTRL	9	0.044586	FALSE
AM_CTRL_ATGACCAGTATCGTGT	AM_CTRL	3	0.0829694	FALSE
AM_CTRL_ATGACCAGTCCGGCAT	AM_CTRL	5	0.0344828	FALSE
AM_CTRL_ATGACCAGTGAATATG	AM_CTRL	5	0.0731707	FALSE
AM_CTRL_ATGACCAGTGATACAA	AM_CTRL	6	0.0151976	FALSE
AM_CTRL_ATGACCAGTGCCCTTT	AM_CTRL	11	0.0903522	FALSE
AM_CTRL_ATGACCATCCCTGTTG	AM_CTRL	11	0.0315399	FALSE
AM_CTRL_ATGACCATCGAGGCAA	AM_CTRL	5	0.044586	FALSE
AM_CTRL_ATGAGGGAGCCTATTG	AM_CTRL	11	0.0646388	FALSE
AM_CTRL_ATGAGGGCAAATGGTA	AM_CTRL	6	0.0409836	FALSE
AM_CTRL_ATGAGGGCATATGCGT	AM_CTRL	9	0.0464865	FALSE
AM_CTRL_ATGAGGGCATGACGGA	AM_CTRL	11	0.0646388	FALSE
AM_CTRL_ATGAGGGGTACGTAGG	AM_CTRL	5	0.27027	FALSE
AM_CTRL_ATGAGGGGTCACAATC	AM_CTRL	5	0.0903522	FALSE
AM_CTRL_ATGAGTCAGCTCATAC	AM_CTRL	9	0.0484581	FALSE
AM_CTRL_ATGAGTCAGGGAGTGG	AM_CTRL	3	0.0829694	FALSE
AM_CTRL_ATGAGTCAGTAAAGCT	AM_CTRL	15	0.19685	FALSE
AM_CTRL_ATGAGTCCAGCGTGAA	AM_CTRL	11	0.0392749	FALSE
AM_CTRL_ATGAGTCGTAGATTAG	AM_CTRL	13	0.0225564	FALSE
AM_CTRL_ATGAGTCGTTCGAGCC	AM_CTRL	8	0.0731707	FALSE
AM_CTRL_ATGAGTCTCATTCTTG	AM_CTRL	9	0.098546	FALSE
AM_CTRL_ATGAGTCTCGAATCCA	AM_CTRL	9	0.0646388	FALSE
AM_CTRL_ATGAGTCTCGCATAGT	AM_CTRL	9	0.0762829	FALSE
AM_CTRL_ATGAGTCTCGGAAACG	AM_CTRL	5	0.129594	FALSE
AM_CTRL_ATGATCGAGCAGGGAG	AM_CTRL	6	0.10299	FALSE
AM_CTRL_ATGATCGAGTACAGAT	AM_CTRL	9	0.0731707	FALSE
AM_CTRL_ATGATCGAGTAGGTTA	AM_CTRL	6	0.044586	FALSE
AM_CTRL_ATGATCGCACCCTCTA	AM_CTRL	9	0.221902	FALSE
AM_CTRL_ATGATCGCAGAAACCG	AM_CTRL	6	0.0360273	FALSE
AM_CTRL_ATGATCGCAGTTAGAA	AM_CTRL	5	0.0795455	FALSE
AM_CTRL_ATGATCGGTCTCAGAT	AM_CTRL	11	0.0329877	FALSE
AM_CTRL_ATGATCGGTGGAGGTT	AM_CTRL	9	0.112676	FALSE
AM_CTRL_ATGATCGTCACCGGGT	AM_CTRL	6	0.0673575	FALSE
AM_CTRL_ATGATCGTCATTGCCC	AM_CTRL	5	0.028777	FALSE
AM_CTRL_ATGATCGTCCCGAATA	AM_CTRL	5	0.0571429	FALSE
AM_CTRL_ATGATCGTCCCGTAAA	AM_CTRL	2	0.0464865	FALSE
AM_CTRL_ATGATCGTCCGTATGA	AM_CTRL	5	0.0329877	FALSE
AM_CTRL_ATGATCGTCGCCAGTG	AM_CTRL	8	0.0646388	FALSE
AM_CTRL_ATGCATGAGAGGATGA	AM_CTRL	9	0.0427529	FALSE
AM_CTRL_ATGCATGAGCACTCCG	AM_CTRL	11	0.0237288	FALSE
AM_CTRL_ATGCATGAGCCAACCC	AM_CTRL	11	0.0409836	FALSE
AM_CTRL_ATGCATGAGCGCCATC	AM_CTRL	8	0.0360273	FALSE
AM_CTRL_ATGCATGCACACCTGG	AM_CTRL	5	0.123596	FALSE
AM_CTRL_ATGCATGCATGTGACT	AM_CTRL	8	0.0731707	FALSE
AM_CTRL_ATGCATGGTAGGCAAC	AM_CTRL	11	0.0620347	FALSE
AM_CTRL_ATGCATGGTCCGGTGT	AM_CTRL	3	0.0903522	FALSE
AM_CTRL_ATGCATGGTCTGCCTT	AM_CTRL	9	0.0673575	FALSE
AM_CTRL_ATGCATGTCAAAGGAT	AM_CTRL	11	0.0865672	FALSE
AM_CTRL_ATGCATGTCATTGAGC	AM_CTRL	9	0.0409836	FALSE
AM_CTRL_ATGCCTCAGCATCCTA	AM_CTRL	8	0.175904	FALSE
AM_CTRL_ATGCCTCCAGGGAATC	AM_CTRL	8	0.107692	FALSE
AM_CTRL_ATGCCTCCATGACTCA	AM_CTRL	11	0.117967	FALSE
AM_CTRL_ATGCCTCGTCACAATC	AM_CTRL	8	0.098546	FALSE
AM_CTRL_ATGCCTCTCATGGAGG	AM_CTRL	8	0.0620347	FALSE
AM_CTRL_ATGCCTCTCGTCAAAC	AM_CTRL	5	0.0344828	FALSE
AM_CTRL_ATGCGATAGATGTTAG	AM_CTRL	6	0.158129	FALSE
AM_CTRL_ATGCGATAGTAGGCCA	AM_CTRL	6	0.0595383	FALSE
AM_CTRL_ATGCGATCAAGAGTAT	AM_CTRL	3	0.030137	FALSE
AM_CTRL_ATGCGATCACAAATCC	AM_CTRL	3	0.026178	FALSE
AM_CTRL_ATGCGATCAGCCTTCT	AM_CTRL	13	0.030137	FALSE
AM_CTRL_ATGCGATCAGGTTCGC	AM_CTRL	9	0.0484581	FALSE
AM_CTRL_ATGCGATCAGTCGGAA	AM_CTRL	13	0.0329877	FALSE
AM_CTRL_ATGCGATTCAGATGCT	AM_CTRL	5	0.117967	FALSE
AM_CTRL_ATGCGATTCATTACTC	AM_CTRL	3	0.117967	FALSE
AM_CTRL_ATGCGATTCGCATTGA	AM_CTRL	10	0.443299	FALSE
AM_CTRL_ATGCGATTCTCGCAGG	AM_CTRL	6	0.0344828	FALSE
AM_CTRL_ATGCGATTCTTTACAC	AM_CTRL	9	0.18593	FALSE
AM_CTRL_ATGGAGGAGGATAATC	AM_CTRL	11	0.030137	FALSE
AM_CTRL_ATGGAGGCACACACGC	AM_CTRL	9	0.175904	FALSE
AM_CTRL_ATGGAGGCATAATGAG	AM_CTRL	8	0.0161663	FALSE
AM_CTRL_ATGGAGGGTGAAGCGT	AM_CTRL	14	0.142857	FALSE
AM_CTRL_ATGGATCAGAAGCGCT	AM_CTRL	15	0.0620347	FALSE
AM_CTRL_ATGGATCAGAGGATCC	AM_CTRL	8	0.0344828	FALSE
AM_CTRL_ATGGATCAGATGAAGG	AM_CTRL	13	0.55	FALSE
[truncated: 34,783 more rows]
