# Supplementary material for: Single-cell transcriptomic analysis of eutopic endometrium and ectopic lesions of adenomyosis
Source: Cell Biosci. 2021 Mar 8;11:51. doi: 10.1186/s13578-021-00562-z (PMC7938473; doi:10.1186/s13578-021-00562-z)
Supplement: Supplementary file 3 — Additional file 3: Table S2. DEGs of AM_EC vs. AM_EM (all cell types). [file 13578_2021_562_MOESM3_ESM.xlsx]

## Sheet: sampleid_AM_EC-vs-AM_EM-all_dif
Table S2. DEGs of AM_EC vs. AM_EM (all cell types)
gene	pvalue	pct.1	pct.2	padj	baseMean	FoldChange	log2FoldChange
STC1	0	0.721	0.294	0	-0.137971	3.44861	1.78602
MMP1	0	0.423	0.087	0	-1.60381	3.22439	1.68902
CXCL8	0	0.806	0.448	0	0.426198	3.07586	1.62099
ESM1	0	0.368	0.09	0	-1.68766	2.83426	1.50297
SELE	0	0.297	0.088	0	-1.82252	2.34526	1.22975
ITGA2	0	0.54	0.248	0	-0.692861	2.27266	1.18438
ITGB8	0	0.375	0.153	0	-1.32412	2.22224	1.15202
ANGPT2	0	0.461	0.231	0	-0.937339	2.12535	1.0877
EZR	0	0.573	0.371	0	-0.340442	2.10968	1.07702
MT-ND6	0	0.477	0.168	0	-1.4934	2.02855	1.02045
CALCRL	0	0.55	0.297	0	-0.496093	2.02274	1.01631
SOD2	0	0.943	0.799	0	1.06567	2.02095	1.01503
COL4A1	0	0.778	0.58	0	0.323355	2.01242	1.00893
C7	7.37298e-285	0.2	0.059	2.47275e-280	-2.52967	1.98375	0.98823
CD55	0	0.814	0.593	0	0.371118	1.98288	0.987594
TNFAIP3	0	0.57	0.352	0	-0.470564	1.9698	0.978047
CYP1B1	0	0.505	0.274	0	-0.749165	1.96122	0.971752
RAI14	0	0.523	0.317	0	-0.735607	1.94937	0.963008
CTNNB1	0	0.648	0.434	0	-0.386674	1.91995	0.941067
BIRC3	0	0.383	0.173	0	-1.48617	1.91381	0.936446
CXCL2	0	0.425	0.219	0	-0.934224	1.88395	0.913762
WWTR1	0	0.743	0.518	0	0.104761	1.84088	0.880394
SLC4A7	0	0.54	0.32	0	-0.769942	1.823	0.866316
DSP	0	0.298	0.122	0	-1.79922	1.82082	0.864592
RAB11FIP1	1.07551e-300	0.357	0.178	3.60704e-296	-1.16374	1.80919	0.855345
ADAMTS9	0	0.554	0.347	0	-0.525829	1.80342	0.850739
SQSTM1	0	0.944	0.818	0	1.088	1.78201	0.833506
LMO7	2.17064e-301	0.279	0.11	7.27991e-297	-1.76898	1.77615	0.828751
CCND1	0	0.501	0.306	0	-0.745544	1.77296	0.826156
USP53	0	0.475	0.297	0	-0.779558	1.76803	0.822146
TXNRD1	0	0.778	0.586	0	0.346673	1.76704	0.821335
KDR	0	0.409	0.217	0	-1.07879	1.76543	0.820019
FLT1	0	0.477	0.279	0	-0.745091	1.7602	0.815736
NCL	0	0.929	0.803	0	0.9947	1.75136	0.808472
ETS2	0	0.801	0.596	0	0.40941	1.75062	0.80787
PIGR	2.26537e-308	0.243	0.079	7.59761e-304	-2.07266	1.74781	0.805545
COL15A1	0	0.364	0.18	0	-1.58887	1.73923	0.798452
EMP1	0	0.843	0.647	0	0.592292	1.73788	0.797326
HNRNPH1	0	0.805	0.641	0	0.274574	1.73276	0.793075
TACSTD2	2.28313e-274	0.325	0.144	7.65715e-270	-1.29483	1.71892	0.781498
NDRG1	0	0.688	0.49	0	-0.000295277	1.69401	0.760441
CD93	1.38506175718887e-310	0.453	0.263	4.64522e-306	-0.820243	1.6914	0.758221
AKAP12	0	0.677	0.52	0	0.0850182	1.68752	0.754901
GJA1	0	0.568	0.383	0	-0.425254	1.68613	0.753719
ADSS	0	0.508	0.336	0	-0.83595	1.67708	0.745955
HIF1A	0	0.708	0.516	0	-0.0259302	1.6756	0.744679
PTPRE	2.3293e-307	0.405	0.243	7.81201e-303	-1.12607	1.67221	0.741758
NEAT1	0	0.993	0.955	0	1.69972	1.66471	0.73527
PLAU	1.54149e-280	0.288	0.131	5.16985e-276	-1.87684	1.65995	0.73114
PARP14	0	0.387	0.219	0	-1.40857	1.6541	0.726048
HSPA5	0	0.84	0.712	0	0.570559	1.65185	0.724085
ATP13A3	0	0.653	0.461	0	-0.2923	1.63314	0.70765
HSP90B1	0	0.805	0.675	0	0.411575	1.62761	0.702754
ELK3	0	0.661	0.492	0	-0.132804	1.62662	0.701877
TCF4	0	0.661	0.486	0	-0.0206601	1.61726	0.693554
CTNNA1	0	0.571	0.402	0	-0.608878	1.61567	0.692131
SYNE2	0	0.579	0.408	0	-0.419481	1.60799	0.685261
CNST	6.70205e-287	0.36	0.226	2.24773e-282	-1.5208	1.60381	0.681506
YWHAE	0	0.803	0.653	0	0.296874	1.60211	0.679977
IL1R1	0	0.568	0.403	0	-0.424678	1.59644	0.674861
IL6ST	0	0.789	0.629	0	0.291215	1.59374	0.672414
DCN	2.29941e-234	0.521	0.33	7.71176e-230	-0.305197	1.58992	0.668954
G3BP1	0	0.664	0.516	0	-0.17498	1.58735	0.66662
YWHAZ	0	0.814	0.682	0	0.404948	1.58698	0.666287
ANKRD11	0	0.562	0.402	0	-0.57187	1.58284	0.662519
LRRC75A	0	0.199	0.082	0	-2.69595	1.57667	0.656883
SPTBN1	0	0.559	0.391	0	-0.572579	1.5747	0.655078
TPM3	0	0.681	0.536	0	-0.0411162	1.57198	0.652584
PDK4	9.25344e-206	0.499	0.357	3.10342e-201	-0.498781	1.55487	0.636792
HMOX1	1.24326e-297	0.818	0.669	4.16964e-293	0.748249	1.54901	0.631351
ARHGAP29	6.62071e-287	0.42	0.264	2.22045e-282	-1.07084	1.54715	0.62961
IER3	2.19249e-269	0.876	0.759	7.35317e-265	1.01996	1.54712	0.629583
SLFN5	8.06551e-287	0.341	0.189	2.70501e-282	-1.57582	1.54541	0.627993
ETS1	0	0.657	0.491	0	-0.177948	1.54235	0.625127
KCNQ1OT1	1.83243e-245	0.481	0.331	6.1456e-241	-0.653624	1.53965	0.622606
NFKB1	0	0.491	0.343	0	-0.885221	1.53716	0.620265
GOLGA4	0	0.577	0.427	0	-0.527552	1.53547	0.61868
KRT7	1.73784e-181	0.213	0.088	5.82837e-177	-2.10264	1.53541	0.618625
KLF6	1.13625e-285	0.922	0.836	3.81075e-281	1.09767	1.53493	0.618177
SASH1	1.83851e-267	0.469	0.321	6.16601e-263	-0.794862	1.53454	0.617805
WTAP	0	0.685	0.557	0	-0.0381844	1.53426	0.617541
PRKAR1A	0	0.585	0.447	0	-0.446746	1.53426	0.617539
ADGRL4	2.50619e-235	0.335	0.196	8.40527e-231	-1.41868	1.53386	0.61717
TPM4	0	0.747	0.608	0	0.240923	1.53359	0.616915
SH3BP5	1.48251e-275	0.488	0.347	4.97204e-271	-0.722399	1.53096	0.614434
KIAA1551	7.61376e-278	0.384	0.237	2.5535e-273	-1.34456	1.52833	0.61196
SNX9	0	0.561	0.416	0	-0.543713	1.52806	0.611697
ITGA6	6.97206e-272	0.396	0.253	2.33829e-267	-1.21667	1.52317	0.607078
SWAP70	2.71318e-298	0.426	0.282	9.09946e-294	-1.12358	1.52239	0.606337
GOLGB1	0	0.557	0.404	0	-0.620064	1.52193	0.605898
ADGRF5	2.77637e-231	0.327	0.184	9.31139e-227	-1.53348	1.52085	0.604876
PNPLA8	0	0.617	0.487	0	-0.329032	1.51696	0.601183
ELF3	1.74347e-254	0.364	0.177	5.84726e-250	-0.933892	1.51403	0.598392
EDN1	2.73675e-158	0.303	0.187	9.17853e-154	-1.31579	1.51312	0.597524
ZNF385D	1.76676e-247	0.245	0.123	5.92537e-243	-2.12015	1.51268	0.597107
MAP4K4	0	0.474	0.338	0	-0.941168	1.50699	0.591669
MMP10	1.10465e-211	0.147	0.043	3.70479e-207	-3.22511	1.50419	0.588988
RGS5	9.3178e-201	0.508	0.337	3.125e-196	-0.373477	1.50402	0.588824
FAM198B	3.70951e-279	0.438	0.311	1.2441e-274	-0.972004	1.50368	0.588502
TM4SF1	0	0.933	0.777	0	1.25684	1.50334	0.588172
F2RL3	1.42343e-254	0.161	0.046	4.77389e-250	-3.18088	1.50291	0.587761
ASPH	3.20201904578595e-316	0.403	0.268	1.07389314757569e-311	-1.2995	1.50205	0.586934
PI15	4.77221e-169	0.255	0.147	1.6005e-164	-1.85966	1.50203	0.586909
SET	0	0.826	0.696	0	0.460816	1.49859	0.58361
CD59	0	0.837	0.695	0	0.614416	1.49017	0.575475
CCDC47	0	0.596	0.469	0	-0.421925	1.48306	0.568572
DDX3X	0	0.846	0.728	0	0.546094	1.48122	0.566788
NRIP1	1.22281e-307	0.57	0.427	4.10105e-303	-0.495899	1.47943	0.565042
NCOA7	9.40152e-212	0.472	0.338	3.15308e-207	-0.722914	1.47882	0.56445
APP	4.58122e-306	0.643	0.509	1.53645e-301	-0.153738	1.47506	0.560778
GPRC5A	3.06481e-226	0.46	0.353	1.02788e-221	-0.745182	1.47266	0.558426
CFLAR	1.4286e-279	0.465	0.324	4.79124e-275	-0.924587	1.46857	0.554414
PLK2	1.24692e-240	0.6	0.457	4.18193e-236	-0.223767	1.46611	0.551992
ELL2	1.75604e-281	0.471	0.334	5.88941e-277	-0.949797	1.46567	0.551555
EDNRB	1.11453e-168	0.41	0.282	3.73791e-164	-0.871985	1.46552	0.551415
RCAN1	2.20985e-219	0.429	0.31	7.41138e-215	-0.951146	1.46416	0.55007
ZNF292	5.02775e-251	0.342	0.225	1.68621e-246	-1.55365	1.46173	0.547676
IGFBP3	5.47339e-130	0.33	0.244	1.83567e-125	-1.22163	1.46163	0.547578
CHMP4B	0	0.538	0.418	0	-0.683889	1.46163	0.547578
TARS	0	0.423	0.298	1.01491e-304	-1.20135	1.45982	0.54579
TMOD3	4.12046e-298	0.453	0.321	1.38192e-293	-1.08308	1.45847	0.544457
ENO1	0	0.709	0.586	0	0.0943115	1.45778	0.543773
ARGLU1	9.53546696473606e-322	0.593	0.468	3.19800491063318e-317	-0.458127	1.45686	0.542862
CLIP1	7.14979e-307	0.511	0.385	2.3979e-302	-0.773226	1.44858	0.534637
KTN1	0	0.724	0.597	0	0.0942433	1.44595	0.532015
ANKRD12	1.35418e-277	0.651	0.535	4.54164e-273	-0.119573	1.44559	0.531655
TJP1	1.89326e-270	0.564	0.445	6.34961e-266	-0.490838	1.44555	0.531617
SPAG9	0	0.691	0.563	0	-0.00869219	1.44431	0.530381
RNF19A	8.22386e-248	0.441	0.327	2.75812e-243	-1.01047	1.44383	0.529906
EIF4G2	0	0.867	0.759	0	0.643996	1.43891	0.524979
VCAM1	1.62575e-136	0.162	0.072	5.45244e-132	-2.68742	1.43883	0.524898
UGCG	2.59849e-255	0.739	0.627	8.71482e-251	0.275572	1.43665	0.522709
HNRNPK	0	0.823	0.714	0	0.463564	1.43654	0.522599
CYP1A1	2.14876e-221	0.164	0.055	7.2065e-217	-3.06928	1.43631	0.522366
JAK1	1.6113e-305	0.665	0.535	5.40398e-301	-0.105349	1.43441	0.520454
TEAD1	3.93489e-248	0.399	0.29	1.31968e-243	-1.23785	1.43179	0.517824
DDX17	0	0.604	0.468	0	-0.430202	1.43114	0.517163
ATRX	5.38623e-291	0.526	0.397	1.80643e-286	-0.71019	1.43014	0.516154
SKIL	9.61381e-249	0.431	0.313	3.22428e-244	-1.11504	1.42982	0.515835
MYO6	1.98352e-208	0.299	0.19	6.65232e-204	-1.73196	1.42972	0.515735
KLF3	2.23683e-240	0.418	0.324	7.50187e-236	-1.06966	1.42917	0.515179
ADAR	8.81981e-258	0.357	0.234	2.95799e-253	-1.52307	1.42827	0.51427
CLDN1	1.07576e-170	0.169	0.064	3.60789e-166	-2.68777	1.42753	0.513521
AFDN	3.63005e-245	0.357	0.244	1.21744e-240	-1.4611	1.4261	0.512078
YES1	8.40306e-253	0.517	0.398	2.81822e-248	-0.686353	1.42351	0.509457
INSR	3.70258e-217	0.321	0.229	1.24177e-212	-1.55677	1.42304	0.508979
SERPINE1	9.32483e-143	0.444	0.354	3.12736e-138	-0.699221	1.42287	0.508804
PRRC2C	0	0.747	0.626	0	0.195873	1.42278	0.508717
RIMKLB	2.58264e-138	0.333	0.226	8.66164e-134	-1.22004	1.42267	0.508598
THBS1	5.52223e-226	0.817	0.715	1.85204e-221	0.71928	1.42209	0.508011
MCTP1	1.33307e-201	0.239	0.122	4.47085e-197	-2.19807	1.42195	0.507874
CDC42	2.38633706941322e-321	0.792	0.687	8.00329726339806e-317	0.375457	1.42035	0.506243
TM4SF18	1.108e-150	0.348	0.22	3.716e-146	-1.20001	1.42029	0.506184
KLF5	7.80816e-146	0.329	0.224	2.6187e-141	-1.2254	1.41963	0.505511
NRP1	2.06756e-231	0.347	0.23	6.93419e-227	-1.50521	1.41938	0.505261
NFE2L2	3.40709e-303	0.655	0.539	1.14267e-298	-0.139324	1.41917	0.505048
PECAM1	6.28727e-174	0.304	0.183	2.10862e-169	-1.56669	1.4183	0.504159
JAG1	2.21833e-195	0.437	0.327	7.43983e-191	-0.905093	1.41571	0.501529
GLS	4.97612e-270	0.607	0.49	1.66889e-265	-0.330295	1.41443	0.500225
OTUD4	6.48824e-237	0.429	0.305	2.17602e-232	-1.0908	1.4132	0.49897
ZFAND5	1.88212e-299	0.785	0.678	6.31227e-295	0.397718	1.4126	0.49835
MT-ND5	0	0.972	0.886	0	1.27937	1.41132	0.497048
MT-ND4L	0	0.913	0.816	0	0.903295	1.41023	0.495935
SERINC1	3.4622e-288	0.545	0.432	1.16115e-283	-0.650415	1.40942	0.495103
MAL2	7.07309e-150	0.185	0.079	2.37217e-145	-2.37724	1.4092	0.494877
B4GALT1	2.7559e-225	0.371	0.265	9.24275e-221	-1.38813	1.40914	0.494813
SLK	3.61086e-250	0.482	0.364	1.21101e-245	-0.863822	1.4066	0.492213
TM9SF3	1.80631e-275	0.532	0.408	6.05799e-271	-0.714166	1.40654	0.49215
ERO1A	2.19661e-233	0.334	0.232	7.36698e-229	-1.61932	1.40596	0.491556
RB1CC1	1.55767e-263	0.599	0.48	5.2241e-259	-0.35238	1.40442	0.48997
HLA-E	3.34767e-268	0.84	0.728	1.12274e-263	0.645899	1.40397	0.489517
CXCL3	5.85544e-86	0.208	0.125	1.9638e-81	-1.98315	1.40347	0.488995
LAMA4	6.41962e-200	0.45	0.35	2.15301e-195	-0.841776	1.40212	0.48761
PAK2	2.06712e-263	0.52	0.399	6.9327e-259	-0.746519	1.39753	0.482884
ITGAV	7.51905e-238	0.44	0.314	2.52174e-233	-1.11367	1.39723	0.482573
EIF2S2	2.57667e-254	0.596	0.489	8.64165e-250	-0.328149	1.39718	0.482521
SMAD1	8.28991e-183	0.27	0.172	2.78027e-178	-1.86809	1.39587	0.481162
TNPO1	4.96457e-228	0.421	0.318	1.66502e-223	-1.11546	1.39279	0.47798
MTUS1	2.0428e-193	0.45	0.349	6.85113e-189	-0.880256	1.39195	0.477108
C6orf62	9.67198e-219	0.441	0.32	3.24379e-214	-1.08029	1.39193	0.477089
THBD	2.67577e-144	0.454	0.324	8.974e-140	-0.683073	1.39164	0.476789
LUM	4.59632e-86	0.274	0.181	1.54151e-81	-1.43236	1.39055	0.475654
PPFIBP1	9.18577e-185	0.397	0.291	3.08072e-180	-1.1174	1.38977	0.474847
NFKBIZ	7.06907e-194	0.456	0.351	2.37083e-189	-0.855583	1.38927	0.474331
TMEM30A	5.17925e-241	0.415	0.297	1.73702e-236	-1.26293	1.38856	0.473591
ARRDC3	2.39899e-183	0.509	0.374	8.04575e-179	-0.625268	1.38574	0.470659
MMP7	2.9831e-83	0.11	0.05	1.00047e-78	-3.06799	1.38398	0.46882
ERBIN	2.6754e-224	0.385	0.271	8.97275e-220	-1.34644	1.38327	0.468078
MET	1.53035e-183	0.233	0.137	5.13248e-179	-2.19356	1.38228	0.467045
EIF3A	7.00972e-285	0.688	0.581	2.35092e-280	0.00245661	1.38183	0.466577
SEC14L1	1.04707e-190	0.404	0.299	3.51165e-186	-1.12479	1.38147	0.466207
PDIA3	4.78684e-287	0.622	0.533	1.60541e-282	-0.279152	1.38116	0.465883
NORAD	8.28725e-260	0.593	0.491	2.77938e-255	-0.400254	1.38095	0.465657
PLS3	1.06224e-199	0.424	0.316	3.56253e-195	-1.07371	1.38063	0.465329
GCLM	1.38272e-198	0.522	0.426	4.63735e-194	-0.545701	1.37918	0.463809
XRCC5	2.52597e-252	0.502	0.405	8.4716e-248	-0.775095	1.3791	0.463729
CD9	1.63587e-180	0.659	0.553	5.48638e-176	0.114208	1.37875	0.463357
CLDN4	9.3262e-276	0.538	0.341	3.12782e-271	-0.0396319	1.37792	0.462491
HIVEP2	1.3608e-214	0.368	0.257	4.56385e-210	-1.42042	1.37685	0.461369
IFNAR1	3.08107e-221	0.358	0.247	1.03333e-216	-1.51074	1.3766	0.461107
CDV3	6.44499e-269	0.728	0.63	2.16152e-264	0.169617	1.37512	0.459555
DENND2C	8.34203e-146	0.239	0.155	2.79775e-141	-1.93907	1.37504	0.459474
MACF1	1.83806e-238	0.648	0.543	6.16449e-234	-0.0843838	1.3749	0.459327
BCL10	2.61365e-196	0.39	0.305	8.76565e-192	-1.17974	1.37427	0.458669
INSIG1	3.05144e-174	0.522	0.393	1.02339e-169	-0.559624	1.37415	0.458537
PARD6B	4.78926e-144	0.169	0.087	1.60622e-139	-2.56786	1.37399	0.458374
IL1RL1	4.37571e-74	0.258	0.181	1.46752e-69	-1.53379	1.37136	0.455604
COL1A2	9.52283e-82	0.518	0.454	3.19377e-77	-0.213836	1.37066	0.45487
UBE2H	2.95787e-214	0.59	0.506	9.92011e-210	-0.268926	1.36934	0.453483
ADAMTS4	5.59234e-147	0.36	0.251	1.87556e-142	-1.19941	1.369	0.453124
CD200	3.42707e-168	0.244	0.149	1.14937e-163	-2.05549	1.36828	0.452366
ZEB1	1.49856e-208	0.383	0.29	5.02586e-204	-1.22424	1.36741	0.451444
NCEH1	1.21735e-185	0.204	0.12	4.08276e-181	-2.42479	1.36709	0.451108
HIPK3	2.39022e-224	0.477	0.362	8.01631e-220	-0.904154	1.36686	0.450867
TRIP12	2.06176e-223	0.387	0.274	6.91472e-219	-1.40645	1.36676	0.450762
ATP1B3	2.50237e-173	0.679	0.587	8.39246e-169	0.0951248	1.36672	0.450716
PABPC1	0	0.904	0.823	0	0.848179	1.36625	0.450217
ITGA1	9.42642e-186	0.359	0.255	3.16143e-181	-1.38952	1.36605	0.45001
HMGCS1	2.666e-153	0.332	0.239	8.94124e-149	-1.47712	1.36602	0.449978
CMIP	1.40811e-197	0.348	0.243	4.72253e-193	-1.46969	1.36596	0.449915
SYNCRIP	2.15966e-263	0.625	0.528	7.24306e-259	-0.268352	1.36547	0.449402
CEMIP2	7.73963e-187	0.463	0.362	2.59572e-182	-0.824958	1.36381	0.447647
ECE1	6.66395e-190	0.348	0.246	2.23495e-185	-1.41757	1.36246	0.446212
AGPAT5	2.93164e-197	0.261	0.161	9.83212e-193	-2.11995	1.36242	0.446175
CLTC	5.18261e-223	0.424	0.308	1.73815e-218	-1.19466	1.36221	0.445952
TNFAIP2	6.21735e-176	0.237	0.126	2.08517e-171	-2.24716	1.3619	0.445622
CXCR4	5.92314e-131	0.327	0.205	1.9865e-126	-1.32747	1.36185	0.445572
MTHFD2	5.65538e-207	0.446	0.345	1.8967e-202	-0.939578	1.36182	0.44554
C1orf56	3.54191e-214	0.157	0.084	1.18789e-209	-2.95999	1.3616	0.445304
RRBP1	9.89522e-235	0.52	0.42	3.31866e-230	-0.680932	1.36039	0.444024
ASAP1	1.47681e-210	0.466	0.36	4.95292e-206	-0.874098	1.35999	0.443596
CLIC4	4.15263e-230	0.597	0.505	1.39271e-225	-0.314747	1.35978	0.443371
SETX	9.64034e-199	0.371	0.256	3.23318e-194	-1.4242	1.35952	0.443096
SSFA2	3.43404e-199	0.462	0.377	1.15171e-194	-0.850335	1.35849	0.442001
ARL4C	3.64422e-163	0.32	0.245	1.2222e-158	-1.46173	1.35721	0.440649
CEP170	4.14142e-198	0.286	0.183	1.38895e-193	-1.91501	1.35652	0.439915
BDP1	1.34299e-223	0.429	0.325	4.50412e-219	-1.11856	1.3564	0.439788
MYO10	5.05015e-187	0.275	0.174	1.69372e-182	-1.96338	1.35604	0.439397
2020-03-07	4.54067e-220	0.395	0.301	1.52285e-215	-1.30373	1.3549	0.438187
RAP1B	5.02591e-233	0.699	0.601	1.68559e-228	0.0737185	1.35458	0.437841
PNN	1.24989e-216	0.521	0.411	4.19187e-212	-0.684805	1.35427	0.437518
HECTD1	4.85694e-199	0.447	0.354	1.62892e-194	-0.961431	1.35361	0.436812
MEDAG	4.7309e-143	0.355	0.275	1.58665e-138	-1.22379	1.35128	0.434327
AGO2	3.83209e-206	0.422	0.324	1.28521e-201	-1.12412	1.3508	0.433812
TAX1BP1	6.06146e-232	0.596	0.497	2.03289e-227	-0.369192	1.3502	0.433173
ACTR2	1.1041e-215	0.432	0.337	3.70294e-211	-1.09656	1.34991	0.432867
PLPP3	1.83337e-169	0.605	0.486	6.14876e-165	-0.140945	1.34959	0.432521
HNRNPAB	5.13906e-258	0.742	0.655	1.72354e-253	0.271776	1.34905	0.431948
C1orf21	1.3908e-192	0.407	0.325	4.66447e-188	-1.06327	1.34893	0.431821
BACH1	8.62025e-193	0.465	0.367	2.89106e-188	-0.893182	1.34816	0.430988
PRSS23	5.65954e-149	0.461	0.374	1.8981e-144	-0.683459	1.34495	0.427549
CANX	5.50263e-242	0.589	0.492	1.84547e-237	-0.423855	1.34292	0.425378
RAP2B	8.02424e-154	0.32	0.253	2.69117e-149	-1.38334	1.34281	0.425258
PLVAP	6.92964e-137	0.21	0.118	2.32406e-132	-2.28516	1.3428	0.425249
BACE2	4.14875e-186	0.326	0.245	1.39141e-181	-1.51663	1.34253	0.424954
HNRNPA3	1.16908e-261	0.76	0.664	3.92088e-257	0.254259	1.342	0.424385
ANXA2	2.97668e-228	0.844	0.728	9.98318e-224	0.724463	1.33991	0.422131
PHF3	5.46817e-203	0.372	0.27	1.83391e-198	-1.43044	1.33978	0.421992
SMARCA5	4.08979e-211	0.526	0.43	1.37163e-206	-0.659959	1.33921	0.421388
RANBP2	1.06324e-196	0.442	0.337	3.56589e-192	-1.05629	1.33832	0.420425
RAD21	5.89486e-207	0.393	0.289	1.97702e-202	-1.33787	1.33789	0.419963
FAM208B	1.31839e-196	0.367	0.259	4.42162e-192	-1.44889	1.33671	0.418681
INHBA	5.51081e-81	0.277	0.217	1.84821e-76	-1.44641	1.33642	0.418377
ADAMTS1	2.82688e-134	0.607	0.525	9.48079e-130	-0.0174109	1.33603	0.417948
COL14A1	1.12312e-107	0.269	0.186	3.76673e-103	-1.64275	1.33515	0.416997
DDX6	1.754e-193	0.418	0.327	5.88256e-189	-1.15397	1.33444	0.416237
DHX9	2.27226e-209	0.452	0.356	7.62071e-205	-1.01979	1.33363	0.415357
LIF	2.87104e-117	0.185	0.103	9.6289e-113	-2.46028	1.33246	0.414094
CTSL	2.52077e-151	0.677	0.564	8.45414e-147	0.199769	1.33163	0.413198
PTBP3	8.71949e-186	0.373	0.273	2.92434e-181	-1.39434	1.33025	0.411696
NQO1	6.60103e-147	0.214	0.138	2.21385e-142	-2.27708	1.33014	0.411577
ADAM10	3.69964e-187	0.328	0.231	1.24079e-182	-1.65376	1.33003	0.411462
HNRNPA2B1	6.57658e-303	0.932	0.867	2.20565e-298	1.04332	1.33001	0.41144
GLIS3	1.90475e-175	0.363	0.265	6.38815e-171	-1.3961	1.3293	0.410667
ATP1A1	4.20032e-182	0.578	0.479	1.4087e-177	-0.353851	1.32915	0.410503
MAP4K5	2.62959e-181	0.469	0.38	8.81911e-177	-0.849297	1.32869	0.410006
FTX	6.71284e-174	0.217	0.112	2.25135e-169	-2.51337	1.32807	0.409329
HMGA1	8.77648e-136	0.509	0.414	2.94346e-131	-0.492703	1.32773	0.408966
SP100	1.47654e-173	0.37	0.282	4.95204e-169	-1.33326	1.32772	0.408953
SH3GLB1	1.53883e-197	0.529	0.447	5.16092e-193	-0.598189	1.32627	0.407377
PRPF4B	1.69853e-207	0.533	0.421	5.69653e-203	-0.656282	1.32554	0.40658
BNIP3L	2.18984e-161	0.526	0.469	7.34429e-157	-0.493177	1.32542	0.406444
ALCAM	2.04455e-148	0.218	0.131	6.85701e-144	-2.25384	1.32529	0.40631
HNRNPU	2.32911e-287	0.843	0.752	7.81136e-283	0.585939	1.32342	0.404274
PLEKHA1	1.31117e-174	0.319	0.233	4.39741e-170	-1.6398	1.32237	0.40313
LAMB3	4.1866e-128	0.126	0.052	1.4041e-123	-3.16244	1.3213	0.401957
TPR	6.09261e-198	0.437	0.346	2.04334e-193	-1.05618	1.32083	0.401441
IPO7	1.26368e-212	0.623	0.526	4.23814e-208	-0.248681	1.32039	0.400969
SPEN	2.03027e-177	0.453	0.363	6.80913e-173	-0.917569	1.31985	0.400371
MSN	5.45921e-188	0.589	0.502	1.83091e-183	-0.271835	1.31944	0.399925
SLC7A11	2.53173e-153	0.159	0.07	8.49093e-149	-2.96728	1.31932	0.399792
PTPN11	8.71477e-182	0.35	0.255	2.92276e-177	-1.54086	1.31891	0.399342
ANKLE2	3.4117e-181	0.393	0.307	1.14422e-176	-1.23513	1.31881	0.399231
BZW1	8.07322e-224	0.743	0.656	2.7076e-219	0.206031	1.31859	0.399
SPARC	7.0067e-138	0.733	0.648	2.34991e-133	0.355068	1.31817	0.398532
2020-09-02	2.07017e-198	0.478	0.391	6.94294e-194	-0.868294	1.31793	0.398277
F2RL1	4.30665e-118	0.165	0.085	1.44436e-113	-2.59454	1.31778	0.398111
GSPT1	1.63002e-219	0.572	0.49	5.46677e-215	-0.428655	1.31756	0.397866
FNDC3B	5.39386e-177	0.455	0.361	1.80899e-172	-0.939903	1.31755	0.397857
CAPRIN1	6.95729e-186	0.355	0.257	2.33334e-181	-1.53184	1.31747	0.397769
KCNJ2	2.71026e-128	0.177	0.109	9.08966e-124	-2.49118	1.3173	0.397584
CAST	4.64038e-186	0.66	0.563	1.55629e-181	-0.0581098	1.31679	0.397029
HNRNPR	2.07999e-206	0.576	0.495	6.97588e-202	-0.4143	1.31623	0.396411
AHR	1.25888e-159	0.341	0.257	4.22202e-155	-1.46385	1.3161	0.396268
OCLN	9.38011e-107	0.17	0.086	3.1459e-102	-2.48349	1.31589	0.396041
CDH1	1.02624e-109	0.163	0.08	3.4418e-105	-2.58946	1.31586	0.396011
NIPBL	1.37235e-184	0.444	0.346	4.60257e-180	-1.03347	1.31463	0.394662
RIOK3	1.27126e-159	0.51	0.441	4.26356e-155	-0.602377	1.314	0.393963
RORA	5.87325e-156	0.332	0.253	1.96977e-151	-1.50504	1.31346	0.39337
DUSP6	3.38269e-103	0.355	0.27	1.13449e-98	-1.16499	1.31301	0.392877
PTPN12	5.47148e-167	0.34	0.251	1.83502e-162	-1.53035	1.3128	0.392645
PHACTR2	7.712e-167	0.36	0.276	2.58645e-162	-1.35844	1.31257	0.392396
G3BP2	1.21134e-194	0.428	0.345	4.06259e-190	-1.10518	1.3119	0.391659
ZNF267	6.76839e-147	0.364	0.274	2.26998e-142	-1.3139	1.31171	0.391452
HP1BP3	3.69085e-192	0.494	0.413	1.23784e-187	-0.791884	1.31164	0.391375
RHOJ	2.49272e-158	0.217	0.136	8.3601e-154	-2.30178	1.3115	0.391213
CXCL1	2.6721e-50	0.105	0.056	8.96168e-46	-3.03358	1.31113	0.390812
CAPN2	5.63995e-186	0.403	0.32	1.89153e-181	-1.2023	1.31073	0.390365
MAP1B	5.17506e-157	0.529	0.461	1.73561e-152	-0.39798	1.31049	0.390109
TMF1	8.25351e-177	0.375	0.291	2.76806e-172	-1.35967	1.30928	0.388775
COL6A3	3.36044e-143	0.355	0.311	1.12703e-138	-1.03617	1.30893	0.38839
GDI2	1.01115e-200	0.397	0.325	3.39121e-196	-1.25348	1.30887	0.388321
SELP	6.36698e-141	0.128	0.048	2.13536e-136	-3.30351	1.30844	0.387844
CRIM1	2.56628e-166	0.437	0.358	8.60678e-162	-0.966219	1.30822	0.387608
RASEF	4.49537e-163	0.133	0.056	1.50766e-158	-3.2634	1.30814	0.387513
PICALM	8.9585e-174	0.415	0.325	3.0045e-169	-1.12844	1.30794	0.387294
PPP3CA	8.31633e-165	0.285	0.204	2.78913e-160	-1.86322	1.30623	0.385404
SLC12A7	2.2102e-155	0.185	0.103	7.41257e-151	-2.68822	1.30591	0.385054
TCIM	4.23471e-118	0.418	0.312	1.42024e-113	-0.791833	1.30555	0.384662
ACSL4	1.16904e-133	0.282	0.202	3.92071e-129	-1.86857	1.30493	0.383974
IQGAP1	7.06734e-188	0.588	0.511	2.37024e-183	-0.346378	1.30484	0.383876
TOR1AIP2	1.43374e-158	0.329	0.248	4.80847e-154	-1.58851	1.3047	0.383722
CTTNBP2NL	1.02181e-173	0.297	0.213	3.42694e-169	-1.83358	1.3045	0.383492
MX1	3.37899e-146	0.193	0.11	1.13324e-141	-2.55227	1.30409	0.383041
ASH1L	1.03152e-175	0.46	0.372	3.4595e-171	-0.918981	1.30403	0.382981
RAD23B	3.74455e-181	0.391	0.312	1.25585e-176	-1.30339	1.30221	0.380958
TGFBR2	4.29174e-136	0.368	0.282	1.43936e-131	-1.26973	1.30186	0.380573
ACTR3	9.27606e-196	0.486	0.409	3.111e-191	-0.800241	1.30177	0.380469
TRIM44	5.86149e-163	0.341	0.258	1.96582e-158	-1.55776	1.30138	0.380043
KRT19	1.23533e-124	0.376	0.259	4.14305e-120	-0.765279	1.30122	0.37987
ICAM1	8.91951e-108	0.34	0.264	2.99142e-103	-1.29349	1.30121	0.379852
S1PR1	8.66674e-116	0.265	0.176	2.90665e-111	-1.77224	1.3011	0.379736
LAMP2	3.58257e-172	0.396	0.318	1.20152e-167	-1.22615	1.30029	0.378838
RDX	6.47004e-145	0.461	0.385	2.16992e-140	-0.795086	1.29999	0.378501
BMPR2	2.64122e-154	0.43	0.352	8.85812e-150	-0.95753	1.29854	0.376892
HERC4	2.61297e-151	0.351	0.284	8.76337e-147	-1.35894	1.29745	0.375684
LRPPRC	2.38787e-166	0.327	0.234	8.00845e-162	-1.66834	1.29732	0.375536
TSC22D1	4.6884e-280	0.896	0.769	1.57239e-275	0.976644	1.29688	0.375045
NARS	4.64882e-162	0.29	0.203	1.55912e-157	-1.8874	1.29658	0.374714
BIRC2	4.26693e-163	0.35	0.268	1.43104e-158	-1.48914	1.29651	0.374628
PTP4A1	1.02356e-171	0.502	0.447	3.43283e-167	-0.636524	1.29614	0.374225
UBE3A	7.78191e-172	0.393	0.31	2.6099e-167	-1.28329	1.29612	0.374199
N4BP2L2	1.37673e-188	0.559	0.475	4.61728e-184	-0.514421	1.29521	0.37319
SF3B1	3.72417e-206	0.631	0.543	1.24901e-201	-0.250787	1.29428	0.372155
EPAS1	6.92193e-149	0.532	0.452	2.32148e-144	-0.479884	1.29394	0.371774
TNIP1	2.81532e-158	0.255	0.171	9.44202e-154	-2.10086	1.29366	0.371462
QKI	2.04346e-178	0.517	0.442	6.85335e-174	-0.653273	1.29335	0.371109
IFNGR1	1.95205e-169	0.382	0.312	6.54679e-165	-1.27807	1.2932	0.370946
RIN2	7.41685e-152	0.271	0.208	2.48746e-147	-1.80991	1.29242	0.370074
NABP1	7.63002e-123	0.32	0.234	2.55896e-118	-1.46094	1.2921	0.369719
BCLAF1	5.83575e-182	0.527	0.449	1.95719e-177	-0.611297	1.29198	0.369586
SDC4	6.51505e-145	0.243	0.187	2.18502e-140	-1.90044	1.29174	0.369315
KITLG	1.16231e-136	0.37	0.305	3.89817e-132	-1.16278	1.29152	0.369075
ZNF207	1.40178e-190	0.543	0.467	4.7013e-186	-0.574519	1.29114	0.368641
SHOC2	8.05552e-162	0.331	0.243	2.70166e-157	-1.64964	1.29086	0.368329
ARHGAP5	4.69409e-146	0.437	0.364	1.57431e-141	-0.912025	1.29058	0.368015
PLEKHG1	9.09982e-133	0.202	0.121	3.0519e-128	-2.41706	1.29042	0.367844
SMC5	1.11048e-160	0.351	0.27	3.72431e-156	-1.45968	1.29019	0.367588
PPP1CB	7.15402e-154	0.633	0.558	2.39932e-149	-0.166315	1.29016	0.36755
CDK17	6.68227e-151	0.324	0.242	2.2411e-146	-1.6049	1.29004	0.367414
MYH9	2.55153e-171	0.53	0.462	8.55731e-167	-0.548411	1.28981	0.367154
SERBP1	1.2129e-196	0.8	0.716	4.06781e-192	0.494589	1.28831	0.365482
CD46	5.87414e-155	0.429	0.345	1.97007e-150	-1.04106	1.28767	0.364761
KDM6B	3.21654e-154	0.474	0.397	1.07876e-149	-0.783575	1.28701	0.364022
N4BP1	4.90309e-143	0.249	0.172	1.6444e-138	-2.10151	1.28698	0.363989
PODXL	2.24296e-112	0.308	0.214	7.52245e-108	-1.53387	1.28695	0.363953
IVNS1ABP	1.38191e-149	0.368	0.293	4.63464e-145	-1.29915	1.28672	0.363695
TRIP11	3.4046e-156	0.294	0.212	1.14183e-151	-1.8346	1.28666	0.363633
ITPRIPL2	5.01978e-156	0.363	0.289	1.68353e-151	-1.34806	1.2865	0.363452
RIF1	1.82567e-165	0.4	0.31	6.12293e-161	-1.21911	1.28632	0.363252
XRN2	1.93582e-176	0.512	0.442	6.49237e-172	-0.670246	1.28535	0.362167
PFKFB3	1.14569e-143	0.296	0.218	3.84241e-139	-1.74382	1.28512	0.3619
GNG12	6.02259e-177	0.468	0.409	2.01985e-172	-0.81088	1.28445	0.361153
FTL	3.45457e-147	0.997	0.996	1.15859e-142	1.9428	0.777898	-0.362347
RPLP1	0	1	1	0	2.05442	0.777734	-0.362652
AL118516.1	3.9607e-135	0.16	0.285	1.32834e-130	-1.96082	0.775994	-0.365883
NDUFB2	2.29847e-101	0.509	0.626	7.7086e-97	-0.264383	0.774926	-0.36787
RPL7A	3.53946e-275	0.977	0.971	1.18707e-270	1.59505	0.773218	-0.371053
OAZ1	7.38165e-260	0.82	0.84	2.47566e-255	0.808595	0.770612	-0.375924
ATP5PF	1.54695e-121	0.494	0.625	5.18814e-117	-0.313111	0.770461	-0.376207
FXYD1	3.53662e-146	0.211	0.352	1.18611e-141	-1.47458	0.770403	-0.376314
OSER1	2.75427e-94	0.384	0.503	9.23726e-90	-0.715639	0.769806	-0.377434
COX6B1	6.9081e-119	0.455	0.593	2.31684e-114	-0.469724	0.769738	-0.377561
RPS18	1.6411e-296	0.998	0.997	5.50392e-292	1.91145	0.769638	-0.377748
RPS9	0	0.977	0.976	0	1.6044	0.769247	-0.378482
CIRBP	1.79381e-133	0.561	0.684	6.01606e-129	-0.0534168	0.769117	-0.378726
ATP5MC3	5.8958e-156	0.313	0.473	1.97733e-151	-1.02445	0.768652	-0.379597
RPL34	4.83020031163205e-315	0.991	0.984	1.61995258051516e-310	1.69549	0.768497	-0.379889
RAMP2	4.94651e-59	0.139	0.213	1.65896e-54	-2.09026	0.766919	-0.382853
RPL3	1.01005e-306	0.985	0.977	3.3875e-302	1.64402	0.766718	-0.383233
JUNB	3.03827e-63	0.789	0.779	1.01898e-58	0.782245	0.765735	-0.385083
PRDX2	3.0555e-195	0.227	0.396	1.02475e-190	-1.45815	0.763299	-0.389681
RPL8	0	0.978	0.971	0	1.5889	0.762735	-0.390746
RPL37	9.88131291682493e-323	0.971	0.97	3.31399472604475e-318	1.51684	0.762521	-0.391152
UBE2S	1.29907e-106	0.464	0.594	4.35681e-102	-0.310391	0.762516	-0.391161
ID2	1.84597e-48	0.426	0.515	6.19101e-44	-0.361271	0.761839	-0.392442
RPS19	2.04369e-298	0.988	0.986	6.85414e-294	1.70318	0.760953	-0.394121
SOD1	1.75039e-187	0.759	0.809	5.87045e-183	0.619891	0.760811	-0.39439
RPS25	0	0.951	0.944	0	1.37257	0.759875	-0.396166
OST4	1.41932e-121	0.481	0.617	4.76013e-117	-0.330956	0.759384	-0.397099
TMSB4X	2.13723e-242	0.996	0.995	7.16785e-238	1.8416	0.757774	-0.40016
HSPB6	2.80316e-139	0.158	0.286	9.40125e-135	-1.84121	0.757618	-0.400457
RPS15	0	0.975	0.969	0	1.55431	0.757405	-0.400864
RPS3	#NUM!	0.98	0.973	4.07115e-304	1.59279	0.75621	-0.403141
RPL19	9.6805e-299	0.979	0.971	3.24665e-294	1.59879	0.755999	-0.403543
RPS27	0	0.994	0.988	0	1.76417	0.755704	-0.404107
TNFRSF12A	2.01535e-69	0.665	0.715	6.75907e-65	0.481095	0.75563	-0.404249
PDLIM7	7.13082e-144	0.168	0.3	2.39153e-139	-1.76672	0.755188	-0.405092
UQCRB	5.7165e-148	0.661	0.754	1.9172e-143	0.304902	0.754712	-0.406003
RPS4X	7.42469e-294	0.987	0.981	2.49009e-289	1.67497	0.754698	-0.406029
NDUFB8	1.79246e-178	0.326	0.498	6.01154e-174	-0.968138	0.754176	-0.407027
FABP5	3.07539e-54	0.276	0.366	1.03143e-49	-1.0434	0.751944	-0.411304
ATP5MG	5.04776e-165	0.626	0.732	1.69292e-160	0.160052	0.751722	-0.411729
UBL5	3.91733e-150	0.6	0.72	1.31379e-145	0.0741168	0.751372	-0.4124
RPL24	0	0.986	0.98	0	1.64313	0.751094	-0.412934
NDUFA1	3.37348e-164	0.392	0.558	1.1314e-159	-0.689166	0.751081	-0.412959
RPS23	1.43263661971063e-316	0.992	0.988	4.80477669518551e-312	1.73571	0.750356	-0.414353
AHSA1	4.02428e-140	0.443	0.591	1.34966e-135	-0.404092	0.750099	-0.414847
PDLIM3	1.31622e-78	0.242	0.344	4.41434e-74	-1.23557	0.749848	-0.41533
RPL30	0	0.991	0.983	0	1.70665	0.749346	-0.416296
RPL10A	1.48219693752374e-323	0.952	0.945	4.97099208906712e-319	1.38568	0.74904	-0.416885
RPS15A	0	0.981	0.973	0	1.59933	0.745606	-0.423514
TGFB1I1	7.77439e-152	0.155	0.289	2.60738e-147	-1.83096	0.745142	-0.424412
RPL10	0	0.998	0.995	0	1.93156	0.744116	-0.426401
RPL27A	0	0.96	0.961	0	1.43465	0.743632	-0.427338
C6orf48	1.57768e-166	0.372	0.54	5.29121e-162	-0.705265	0.742776	-0.429001
COX7C	1.06052e-166	0.594	0.715	3.55677e-162	0.0801063	0.74267	-0.429206
RPL11	0	0.989	0.983	0	1.70673	0.742029	-0.430452
FOS	7.15003e-25	0.783	0.794	2.39798e-20	0.938956	0.741162	-0.43214
SRP14	3.41935e-231	0.864	0.877	1.14678e-226	0.979856	0.73904	-0.436276
RPS14	0	0.988	0.988	0	1.70345	0.738742	-0.436858
NDUFA4	6.67528e-132	0.616	0.711	2.23875e-127	0.179175	0.737985	-0.438336
ANKRD37	3.09045e-130	0.183	0.311	1.03648e-125	-1.71827	0.736672	-0.440906
MZT2B	2.81066e-177	0.416	0.584	9.42639e-173	-0.555473	0.735553	-0.443099
RPL12	0	0.949	0.945	0	1.38552	0.735278	-0.443638
NDUFS5	1.17419e-171	0.637	0.743	3.93799e-167	0.264477	0.733122	-0.447875
RPL36A	2.15668e-196	0.665	0.77	7.23309e-192	0.331598	0.729707	-0.45461
SNHG8	1.74832e-125	0.51	0.635	5.86353e-121	-0.187966	0.729546	-0.454929
PFDN5	7.20284e-264	0.758	0.828	2.41569e-259	0.647609	0.72954	-0.454941
JUND	4.38173e-219	0.84	0.851	1.46954e-214	0.953397	0.727267	-0.459442
RPL26	0	0.988	0.983	0	1.66486	0.727132	-0.45971
SMTN	2.60213e-160	0.176	0.318	8.72701e-156	-1.7136	0.725889	-0.462178
COMMD6	2.37505e-170	0.529	0.664	7.96544e-166	-0.112715	0.724625	-0.464693
SNHG7	1.97615e-192	0.372	0.545	6.6276e-188	-0.705043	0.724186	-0.465567
S100A6	9.24064e-201	0.888	0.92	3.09913e-196	1.20332	0.72215	-0.469629
ZFAS1	1.1222e-275	0.784	0.826	3.76364e-271	0.723382	0.721206	-0.471517
TOMM7	1.41827e-219	0.63	0.751	4.75659e-215	0.242706	0.720726	-0.472477
ARC	1.70294e-204	0.121	0.267	5.71131e-200	-2.07126	0.71875	-0.476437
RPL29	0	0.946	0.946	0	1.39352	0.718354	-0.477233
CAVIN3	4.77327e-217	0.211	0.387	1.60086e-212	-1.44254	0.717705	-0.478537
FAU	0	0.969	0.969	0	1.52859	0.717157	-0.47964
DDAH2	1.93898e-238	0.266	0.46	6.50295e-234	-1.17643	0.716926	-0.480103
SERF2	2.96127632082222e-318	0.806	0.855	9.93152852477356e-314	0.815358	0.716767	-0.480425
RPL35A	0	0.98	0.975	0	1.5862	0.715894	-0.482183
RPL18	0	0.981	0.979	0	1.63113	0.714219	-0.485562
MT1X	5.42489e-47	0.36	0.445	1.8194e-42	-0.681957	0.713899	-0.486208
SERTAD1	2.82146e-131	0.475	0.606	9.46262e-127	-0.225458	0.713896	-0.486213
MGP	1.98819e-126	0.717	0.763	6.66798e-122	0.685658	0.712762	-0.488508
HSP90AA1	9.29829e-291	0.999	0.999	3.11846e-286	2.03795	0.711692	-0.490675
RPL41	0	0.998	0.996	0	1.89904	0.703553	-0.507268
MT1M	4.52029e-112	0.105	0.205	1.51602e-107	-2.26428	0.703353	-0.507678
MYL6	2.38619e-291	0.938	0.949	8.00282e-287	1.31421	0.700089	-0.51439
DUSP2	2.04263e-144	0.148	0.274	6.85059e-140	-1.74075	0.699664	-0.515265
TXNIP	8.76126e-102	0.289	0.415	2.93835e-97	-0.875022	0.698459	-0.517753
CACYBP	1.5594e-183	0.525	0.666	5.22992e-179	-0.0159078	0.696496	-0.521813
MT1E	2.55735e-47	0.458	0.547	8.57684e-43	-0.132019	0.69644	-0.52193
RPS21	0	0.867	0.904	0	1.01921	0.693581	-0.527863
CD81	1.01145e-217	0.707	0.775	3.39222e-213	0.488698	0.692615	-0.529875
IER5	1.05038e-96	0.366	0.485	3.52275e-92	-0.650373	0.689399	-0.536589
EMP3	9.43398e-186	0.358	0.534	3.16397e-181	-0.505534	0.687387	-0.540806
FLNC	1.36195e-195	0.158	0.312	4.56771e-191	-1.7481	0.685796	-0.544149
COX6C	2.23621e-238	0.61	0.74	7.49982e-234	0.203865	0.682814	-0.550436
SAP18	1.0601e-253	0.691	0.777	3.55536e-249	0.419307	0.681898	-0.552372
PCP4	3.72903e-241	0.015	0.104	1.25064e-236	-4.1599	0.681246	-0.553753
FLNA	2.24784e-109	0.395	0.518	7.53879e-105	-0.464119	0.678133	-0.560361
HIST1H4C	6.04183e-161	0.368	0.519	2.02631e-156	-0.659725	0.677209	-0.562327
SCGB2A1	1.23539e-14	0.173	0.152	4.14324e-10	-1.70697	0.675681	-0.565585
DYNLL1	0	0.852	0.885	0	1.00384	0.675158	-0.566704
SLPI	8.42654e-24	0.176	0.172	2.82609e-19	-1.63018	0.66933	-0.579211
PPP1R14A	1.83353e-205	0.168	0.329	6.14929e-201	-1.55639	0.667894	-0.582309
SELENOW	1.29156e-263	0.488	0.669	4.33163e-259	-0.137142	0.665638	-0.587189
ID3	4.79967e-90	0.454	0.566	1.60971e-85	-0.0933658	0.663886	-0.590993
BAG3	7.31598e-208	0.537	0.669	2.45363e-203	0.0914419	0.65911	-0.601409
TCEAL7	8.13239e-226	0.099	0.244	2.72744e-221	-2.27585	0.65716	-0.605684
SELENOM	3.23654e-200	0.472	0.615	1.08547e-195	-0.169785	0.656956	-0.606131
APOE	1.47873e-27	0.323	0.377	4.95936e-23	-0.675746	0.65455	-0.611425
S100A4	2.34575e-122	0.272	0.406	7.86717e-118	-0.828989	0.646889	-0.628409
ZFAND2A	2.42421e-189	0.355	0.529	8.1303e-185	-0.623253	0.646528	-0.629215
GADD45G	2.16804e-199	0.276	0.452	7.27118e-195	-0.879529	0.643445	-0.63611
KCNMA1	1.72394e-196	0.134	0.278	5.78175e-192	-1.82472	0.643151	-0.63677
TUBA1A	1.34074e-229	0.637	0.742	4.49657e-225	0.353482	0.643069	-0.636954
DUSP1	2.57547e-140	0.683	0.771	8.6376e-136	0.630957	0.640824	-0.642001
RPS10	0	0.906	0.932	0	1.21967	0.638701	-0.646787
HSPA8	9.88131291682493e-324	0.828	0.888	3.31399472604475e-319	1.06502	0.630405	-0.66565
ID1	2.17504e-117	0.265	0.395	7.29465e-113	-0.936006	0.617526	-0.695427
MYLK	9.98754e-111	0.419	0.531	3.34962e-106	-0.24602	0.613167	-0.705649
MRPL18	0	0.439	0.637	0	-0.279607	0.606	-0.722611
UBB	0	0.936	0.956	0	1.42457	0.605369	-0.724113
TCEAL9	3.46646e-287	0.484	0.647	1.16258e-282	-0.104607	0.59781	-0.742242
RAMP1	4.23996e-212	0.341	0.511	1.422e-207	-0.431024	0.593933	-0.751627
ACTA2	1.43135e-131	0.481	0.607	4.80048e-127	0.100785	0.591568	-0.757384
IER5L	5.31808e-178	0.312	0.47	1.78358e-173	-0.664104	0.589519	-0.762389
TPM1	1.46876e-178	0.686	0.803	4.92593e-174	0.650031	0.588186	-0.765656
PAEP	0.0337197	0.263	0.251	1	-0.962769	0.587851	-0.766477
CXCL14	5.06805e-37	0.088	0.13	1.69972e-32	-2.4254	0.584795	-0.773998
LGALS1	0	0.874	0.944	0	1.24565	0.583146	-0.778071
CSRP1	3.27466e-215	0.388	0.558	1.09825e-210	-0.360483	0.574244	-0.800265
DNAJB1	4.19881e-292	0.77	0.877	1.4082e-287	1.05847	0.573019	-0.803345
MT1G	8.16113e-38	0.154	0.214	2.73708e-33	-1.71211	0.571801	-0.806414
CKB	1.70402475667766e-312	0.416	0.611	5.71496e-308	-0.22849	0.559386	-0.838084
UBC	0	0.976	0.984	0	1.65315	0.553266	-0.853954
CNN1	8.98411e-256	0.346	0.539	3.01309e-251	-0.328396	0.521482	-0.939311
HSPE1	0	0.898	0.946	0	1.29223	0.51937	-0.945166
MYL9	1.53621e-292	0.545	0.72	5.15215e-288	0.335353	0.504062	-0.988327
HSPA1B	0	0.749	0.885	0	1.07617	0.494776	-1.01515
HSPB1	0	0.935	0.979	0	1.55933	0.491338	-1.02521
TPM2	0	0.79	0.939	0	1.06393	0.459212	-1.12277
PTGDS	1.04965e-284	0.157	0.339	3.52032e-280	-1.42676	0.43527	-1.20002
HSPA1A	0	0.912	0.98	0	1.5757	0.435129	-1.20048
TAGLN	0	0.834	0.965	0	1.24218	0.432851	-1.20806
DES	0	0.474	0.731	0	0.241418	0.431188	-1.21361
CFD	7.17453e-245	0.064	0.195	2.40619e-240	-2.33157	0.430229	-1.21682
HSPA6	0	0.633	0.846	0	0.866117	0.411532	-1.28092
ACTG2	0	0.46	0.762	0	0.257116	0.366336	-1.44876
CRYAB	0	0.801	0.965	0	1.31824	0.358386	-1.48041
