# Supplementary material for: Single-cell transcriptomic analysis of eutopic endometrium and ectopic lesions of adenomyosis
Source: Cell Biosci. 2021 Mar 8;11:51. doi: 10.1186/s13578-021-00562-z (PMC7938473; doi:10.1186/s13578-021-00562-z)
Supplement: Supplementary file 4 — Additional file 4: Table S3. Coexisting genes in Venn. [file 13578_2021_562_MOESM4_ESM.xlsx]

## Sheet: Sheet1
Table S3. Coexisting genes in Venn
ACTA2
ACTG2
CALCRL
CFD
CKB
CNN1
CNST
CSRP1
CXCL14
CXCL2
CXCL8
DES
DUSP1
ELF3
GADD45G
GJA1
HMOX1
HSPE1
KCNQ1OT1
LGALS1
MT-ND6
MT1G
MYL9
MYLK
NCL
NEAT1
PAEP
PARP14
PDK4
PTGDS
RAB11FIP1
RAMP1
RGS5
SELE
SYNE2
TACSTD2
TAGLN
TPM1
TPM2
TPM4
TUBA1A
UBC
ZFAND2A
