# Supplementary material for: Single-cell transcriptomic analysis of eutopic endometrium and ectopic lesions of adenomyosis
Source: Cell Biosci. 2021 Mar 8;11:51. doi: 10.1186/s13578-021-00562-z (PMC7938473; doi:10.1186/s13578-021-00562-z)
Supplement: Supplementary file 6 — Additional file 6: Table S5. Clinical characteristics of AM patients and hysteromyoma samples used in this study. [file 13578_2021_562_MOESM6_ESM.xlsx]

## Sheet: Sheet1
Table S5. Clinical characteristics of AM patients and hysteromyoma samples used in this study
scRNA-seq	Pathologic diagnoses	Gender	Age	Infertility	Indication for surgery	Operative type
AM_CTRL	Hysteromyoma	Female	50	No	Excessive menstruation	Laparoscope
AM (AM_EM & AM_EC)	Adenomyosis	Female	46	No	Excessive menstruation, Pain	Laparoscope
Validation	Pathologic diagnoses	Gender	Age	Infertility	Indication for surgery	Operative type
AM_CTRL (V1)	Hysteromyoma	Female	52	No	Excessive menstruation	Laparoscope
AM_CTRL (V2)	Hysteromyoma	Female	47	No	Pain	Laparoscope
AM_CTRL (V3)	Hysteromyoma	Female	47	No	Amenorrhea	Laparoscope
AM (AM_EM & AM_EC) (V1)	Adenomyosis	Female	45	No	Pain	Laparoscope
AM (AM_EM & AM_EC) (V2)	Adenomyosis	Female	40	No	Pain	Laparoscope
AM (AM_EM & AM_EC) (V3)	Adenomyosis	Female	50	No	Urinary retention	Laparoscope
